# Supplementary material for: 17-(5-Ethyl-6-methyl­heptan-2-yl)-10,13-dimethyl-2,3,4,7,8,9,10,11,12,13,14,15,16,17-tetra­deca­hydro-1H-cyclo­penta[a]phenanthrene-3,7-diol from Chisocheton tomentosus (Meliaceae)
Source: Acta Crystallogr Sect E Struct Rep Online. 2008 Oct 22;64(Pt 11):o2163. doi: 10.1107/S1600536808033163 (PMC2959616; doi:10.1107/S1600536808033163)
Supplement: Supplementary file 1 [file e-64-o2163-sup1.cif]

##############################################################################
###                                                                        ###
###        Electronic paper (Acta Crystallographica Section E)             ###
###                                                                        ###
##############################################################################
#                                                                            #
# This CIF contains the data in a paper accepted for publication in Acta     #
# Crystallographica Section E. It conforms to the requirements of Notes      #
# for Authors for Section E, and has been peer reviewed under the auspices   #
# of the IUCr Commission on Journals.                                        #
#                                                                            #
# Full details of the Crystallographic Information File format               #
# are given in the paper "The Crystallographic Information File (CIF):       #
# a New Standard Archive File for Crystallography" by S. R. Hall, F. H.      #
# Allen and I. D. Brown [Acta Cryst. (1991), A47, 655-685].                  #
#                                                                            #
# The current version of the core CIF dictionary is obtainable from          #
# ftp://ftp.iucr.org/pub/cif_core.dic. The current version number is 2.4.    #
#                                                                            #
# Software is freely available for graphical display of the structure(s) in  #
# this CIF.  For information consult the CIF home page http://www.iucr.org/  #
# cif/home.html                                                              #
#                                                                            #
# This file may be used for bona fide research purposes within the           #
# scientific community so long as proper attribution is given to the journal # 
# article from which it was obtained.                                        #
#                                                                            #
##############################################################################
                                             
data_I
_audit_creation_method     SHELXL97
_chemical_name_systematic
;
17-(5-Ethyl-6-methylheptan-2-yl)-10,13-dimethyl-
2,3,4,7,8,9,10,11,12,13,14,15,16,17-tetradecahydro-1<i>H</i>-
cyclopenta[<i>a</i>]phenanthrene-3,7-diol
;
_chemical_name_common     ?
_chemical_formula_moiety     'C29 H50 O2'
_chemical_formula_sum     'C29 H50 O2'
_chemical_formula_iupac     'C29 H50 O2'
_chemical_formula_weight     430.69
_chemical_melting_point     ?
_symmetry_cell_setting     monoclinic
_symmetry_space_group_name_H-M     'P 21'
_symmetry_space_group_name_Hall     'P 2yb'
loop_
    _symmetry_equiv_pos_as_xyz
    'x, y, z'
    '-x, y+1/2, -z'
_cell_length_a     8.16900(10)
_cell_length_b     12.2369(2)
_cell_length_c     25.6945(4)
_cell_angle_alpha     90.00
_cell_angle_beta     93.6520(10)
_cell_angle_gamma     90.00
_cell_volume     2563.29(7)
_cell_formula_units_Z     4
_cell_measurement_reflns_used     7107
_cell_measurement_theta_min     2.3
_cell_measurement_theta_max     28.3
_cell_measurement_temperature     100(2)
_exptl_crystal_description     prism
_exptl_crystal_colour     colourless
_exptl_crystal_size_max     0.45
_exptl_crystal_size_mid     0.15
_exptl_crystal_size_min     0.03
_exptl_crystal_density_diffrn     1.116
_exptl_crystal_density_meas     ?
_exptl_crystal_density_method     'not measured'
_exptl_crystal_F_000     960
_exptl_absorpt_coefficient_mu     0.067
_exptl_absorpt_correction_type     none
_exptl_absorpt_process_details     ?
_exptl_absorpt_correction_T_min     ?
_exptl_absorpt_correction_T_max     ?
_diffrn_ambient_temperature     100(2)
_diffrn_radiation_type     MoK\a
_diffrn_radiation_wavelength     0.71073
_diffrn_radiation_source     'fine-focus sealed tube'
_diffrn_radiation_monochromator     graphite
_diffrn_measurement_device_type     'Bruker SMART APEX'
_diffrn_measurement_method     \w
_diffrn_detector_area_resol_mean     ?
_diffrn_reflns_number     21218
_diffrn_reflns_av_R_equivalents     0.0391
_diffrn_reflns_av_sigmaI/netI     0.0380
_diffrn_reflns_theta_min     0.79
_diffrn_reflns_theta_max     27.50
_diffrn_reflns_theta_full     27.50
_diffrn_measured_fraction_theta_max     0.997
_diffrn_measured_fraction_theta_full     0.997
_diffrn_reflns_limit_h_min     -10
_diffrn_reflns_limit_h_max     10
_diffrn_reflns_limit_k_min     -14
_diffrn_reflns_limit_k_max     15
_diffrn_reflns_limit_l_min     -33
_diffrn_reflns_limit_l_max     33
_diffrn_standards_number     0
_diffrn_standards_interval_count     0
_diffrn_standards_interval_time     0
_diffrn_standards_decay_%     0
_reflns_number_total     6154
_reflns_number_gt     5389
_reflns_threshold_expression     I>2\s(I)
_refine_ls_structure_factor_coef     Fsqd
_refine_ls_matrix_type     full
_refine_ls_R_factor_all     0.0714
_refine_ls_R_factor_gt     0.0604
_refine_ls_wR_factor_gt     0.1585
_refine_ls_wR_factor_ref     0.1716
_refine_ls_goodness_of_fit_ref     1.109
_refine_ls_restrained_S_all     1.109
_refine_ls_number_reflns     6154
_refine_ls_number_parameters     575
_refine_ls_number_restraints     1
_refine_ls_hydrogen_treatment     constr
_refine_ls_weighting_scheme     calc
_refine_ls_weighting_details
       'calc w = 1/[\s^2^(Fo^2^)+(0.1065P)^2^+0.6901P] where P=(Fo^2^+2Fc^2^)/3'
_atom_sites_solution_hydrogens     geom
_atom_sites_solution_primary     direct
_atom_sites_solution_secondary     difmap
_refine_ls_shift/su_max     0.001
_refine_ls_shift/su_mean     0.001
_refine_diff_density_max     0.457
_refine_diff_density_min     -0.267
_refine_ls_extinction_method     none
_refine_ls_extinction_coef     ?
loop_
    _atom_type_symbol
    _atom_type_description
    _atom_type_scat_dispersion_real
    _atom_type_scat_dispersion_imag
    _atom_type_scat_source
    'C' 'C' 0.0033 0.0000
                         'International Tables Vol C Tables 4.2.6.8 and 6.1.1.4'
    'H' 'H' 0.0000 0.0000
                         'International Tables Vol C Tables 4.2.6.8 and 6.1.1.4'
    'O' 'O' 0.0106 0.0000
                         'International Tables Vol C Tables 4.2.6.8 and 6.1.1.4'
_computing_data_collection     'APEX2 (Bruker, 2007)'
_computing_cell_refinement     'SAINT (Bruker, 2007)'
_computing_data_reduction     'SAINT (Bruker, 2007)'
_computing_structure_solution     'SHELXS97 (Sheldrick, 2008)'
_computing_structure_refinement     'SHELXL97 (Sheldrick, 2008)'
_computing_molecular_graphics     'X-SEED (Barbour, 2001)'
_computing_publication_material     'publCIF (Westrip, 2008)'
loop_
    _atom_site_type_symbol
    _atom_site_label
    _atom_site_fract_x
    _atom_site_fract_y
    _atom_site_fract_z
    _atom_site_U_iso_or_equiv
    _atom_site_adp_type
    _atom_site_calc_flag
    _atom_site_refinement_flags
    _atom_site_occupancy
    _atom_site_disorder_assembly
    _atom_site_disorder_group
    O O1 0.6382(2) 0.7500(2) 0.97759(9) 0.0231(5) Uani d . 1 . .
    H H1O 0.6162 0.7329 0.9463 0.035 Uiso calc R 1 . .
    O O2 -0.0206(3) 0.7449(2) 1.12076(9) 0.0297(6) Uani d . 1 . .
    H H2O -0.0118 0.7338 1.0888 0.045 Uiso calc R 1 . .
    O O3 -0.0524(3) 0.7160(2) 1.01700(9) 0.0293(6) Uani d . 1 . .
    H H3O -0.1437 0.7326 1.0022 0.044 Uiso calc R 1 . .
    O O4 0.5741(3) 0.6943(2) 0.87412(9) 0.0243(5) Uani d . 1 . .
    H H4O 0.6488 0.6784 0.8544 0.036 Uiso calc R 1 . .
    C C1 0.5203(3) 0.7010(3) 1.00956(12) 0.0204(6) Uani d . 1 . .
    H H1 0.4114 0.6996 0.9895 0.024 Uiso calc R 1 . .
    C C2 0.5068(4) 0.7730(3) 1.05748(12) 0.0222(6) Uani d . 1 . .
    H H2A 0.6158 0.7791 1.0764 0.027 Uiso calc R 1 . .
    H H2B 0.4716 0.8472 1.0463 0.027 Uiso calc R 1 . .
    C C3 0.3855(4) 0.7269(2) 1.09368(11) 0.0188(6) Uani d . 1 . .
    C C4 0.4110(3) 0.6076(2) 1.11020(12) 0.0171(6) Uani d . 1 . .
    C C5 0.5651(4) 0.6019(3) 1.14821(12) 0.0227(6) Uani d . 1 . .
    H H5A 0.5406 0.6343 1.1817 0.034 Uiso calc R 1 . .
    H H5B 0.6549 0.6424 1.1335 0.034 Uiso calc R 1 . .
    H H5C 0.5975 0.5254 1.1535 0.034 Uiso calc R 1 . .
    C C6 0.4381(4) 0.5384(3) 1.06090(12) 0.0197(6) Uani d . 1 . .
    H H6A 0.4737 0.4641 1.0720 0.024 Uiso calc R 1 . .
    H H6B 0.3321 0.5311 1.0403 0.024 Uiso calc R 1 . .
    C C7 0.5650(4) 0.5859(3) 1.02586(13) 0.0218(6) Uani d . 1 . .
    H H7A 0.6743 0.5858 1.0449 0.026 Uiso calc R 1 . .
    H H7B 0.5712 0.5396 0.9945 0.026 Uiso calc R 1 . .
    C C8 0.2635(4) 0.7893(3) 1.10964(12) 0.0230(6) Uani d . 1 . .
    H H8 0.2549 0.8617 1.0965 0.028 Uiso calc R 1 . .
    C C9 0.1395(4) 0.7532(3) 1.14665(12) 0.0214(6) Uani d . 1 . .
    H H9 0.1342 0.8112 1.1739 0.026 Uiso calc R 1 . .
    C C10 0.1912(4) 0.6469(2) 1.17448(11) 0.0178(6) Uani d . 1 . .
    H H10 0.2823 0.6637 1.2011 0.021 Uiso calc R 1 . .
    C C11 0.2546(4) 0.5652(2) 1.13538(12) 0.0175(6) Uani d . 1 . .
    H H11 0.1672 0.5589 1.1065 0.021 Uiso calc R 1 . .
    C C12 0.0496(4) 0.5984(3) 1.20216(12) 0.0197(6) Uani d . 1 . .
    H H12 -0.0382 0.5817 1.1744 0.024 Uiso calc R 1 . .
    C C13 0.0879(4) 0.4906(3) 1.23062(12) 0.0193(6) Uani d . 1 . .
    C C14 0.2300(4) 0.5024(3) 1.27277(13) 0.0235(6) Uani d . 1 . .
    H H14A 0.1941 0.5472 1.3015 0.035 Uiso calc R 1 . .
    H H14B 0.3237 0.5375 1.2576 0.035 Uiso calc R 1 . .
    H H14C 0.2625 0.4299 1.2860 0.035 Uiso calc R 1 . .
    C C15 0.1318(4) 0.4089(3) 1.18813(13) 0.0234(7) Uani d . 1 . .
    H H15A 0.1595 0.3374 1.2044 0.028 Uiso calc R 1 . .
    H H15B 0.0357 0.3985 1.1631 0.028 Uiso calc R 1 . .
    C C16 0.2773(4) 0.4499(2) 1.15891(13) 0.0228(7) Uani d . 1 . .
    H H16A 0.2971 0.3979 1.1305 0.027 Uiso calc R 1 . .
    H H16B 0.3763 0.4500 1.1832 0.027 Uiso calc R 1 . .
    C C17 -0.0307(4) 0.6698(3) 1.24235(13) 0.0272(7) Uani d . 1 . .
    H H17A -0.1021 0.7262 1.2251 0.033 Uiso calc R 1 . .
    H H17B 0.0529 0.7059 1.2660 0.033 Uiso calc R 1 . .
    C C18 -0.1323(4) 0.5869(3) 1.27215(13) 0.0278(7) Uani d . 1 . .
    H H18A -0.2507 0.5968 1.2627 0.033 Uiso calc R 1 . .
    H H18B -0.1131 0.5979 1.3102 0.033 Uiso calc R 1 . .
    C C19 -0.0770(4) 0.4705(3) 1.25683(13) 0.0229(6) Uani d . 1 . .
    H H19 -0.1584 0.4430 1.2291 0.028 Uiso calc R 1 . .
    C C20 -0.0783(4) 0.3906(3) 1.30303(14) 0.0249(7) Uani d . 1 . .
    H H20 -0.0044 0.4211 1.3320 0.030 Uiso calc R 1 . .
    C C21 -0.0136(5) 0.2765(3) 1.28981(17) 0.0370(9) Uani d . 1 . .
    H H21A -0.0335 0.2259 1.3183 0.056 Uiso calc R 1 . .
    H H21B 0.1044 0.2807 1.2852 0.056 Uiso calc R 1 . .
    H H21C -0.0706 0.2503 1.2575 0.056 Uiso calc R 1 . .
    C C22 -0.2509(4) 0.3809(3) 1.32302(14) 0.0310(8) Uani d . 1 . .
    H H22A -0.2994 0.4549 1.3243 0.037 Uiso calc R 1 . .
    H H22B -0.3200 0.3374 1.2976 0.037 Uiso calc R 1 . .
    C C23 -0.2574(5) 0.3286(4) 1.37654(16) 0.0406(9) Uani d . 1 . .
    H H23A -0.1983 0.3769 1.4023 0.049 Uiso calc R 1 . .
    H H23B -0.1966 0.2586 1.3763 0.049 Uiso calc R 1 . .
    C C24 -0.4290(5) 0.3056(4) 1.39556(15) 0.0391(9) Uani d . 1 . .
    H H24 -0.4861 0.2570 1.3689 0.047 Uiso calc R 1 . .
    C C25 -0.4156(6) 0.2408(4) 1.44664(18) 0.0487(11) Uani d . 1 . .
    H H25A -0.3376 0.2787 1.4716 0.058 Uiso calc R 1 . .
    H H25B -0.5241 0.2406 1.4618 0.058 Uiso calc R 1 . .
    C C26 -0.3607(10) 0.1263(6) 1.4410(3) 0.081(2) Uani d . 1 . .
    H H26A -0.3655 0.0884 1.4745 0.122 Uiso calc R 1 . .
    H H26B -0.2477 0.1254 1.4303 0.122 Uiso calc R 1 . .
    H H26C -0.4326 0.0892 1.4146 0.122 Uiso calc R 1 . .
    C C27 -0.5338(5) 0.4085(5) 1.39847(17) 0.0471(11) Uani d . 1 . .
    H H27 -0.5363 0.4438 1.3633 0.057 Uiso calc R 1 . .
    C C28 -0.4660(8) 0.4907(6) 1.4369(3) 0.0713(16) Uani d . 1 . .
    H H28A -0.5273 0.5593 1.4323 0.107 Uiso calc R 1 . .
    H H28B -0.3501 0.5038 1.4312 0.107 Uiso calc R 1 . .
    H H28C -0.4760 0.4631 1.4723 0.107 Uiso calc R 1 . .
    C C29 -0.7116(6) 0.3790(7) 1.4087(2) 0.076(2) Uani d . 1 . .
    H H29A -0.7820 0.4430 1.4020 0.114 Uiso calc R 1 . .
    H H29B -0.7173 0.3561 1.4451 0.114 Uiso calc R 1 . .
    H H29C -0.7491 0.3192 1.3855 0.114 Uiso calc R 1 . .
    C C30 0.0493(4) 0.6698(3) 0.97992(12) 0.0235(7) Uani d . 1 . .
    H H30 0.1616 0.6629 0.9975 0.028 Uiso calc R 1 . .
    C C31 0.0640(4) 0.7452(3) 0.93332(12) 0.0224(6) Uani d . 1 . .
    H H31A -0.0460 0.7565 0.9157 0.027 Uiso calc R 1 . .
    H H31B 0.1060 0.8171 0.9457 0.027 Uiso calc R 1 . .
    C C32 0.1777(3) 0.6986(3) 0.89473(11) 0.0181(6) Uani d . 1 . .
    C C33 0.1431(3) 0.5817(3) 0.87644(11) 0.0160(6) Uani d . 1 . .
    C C34 -0.0179(4) 0.5826(3) 0.84128(12) 0.0222(6) Uani d . 1 . .
    H H34A -0.0994 0.6283 0.8573 0.033 Uiso calc R 1 . .
    H H34B -0.0600 0.5079 0.8373 0.033 Uiso calc R 1 . .
    H H34C 0.0036 0.6123 0.8070 0.033 Uiso calc R 1 . .
    C C35 0.1201(4) 0.5101(3) 0.92521(12) 0.0209(6) Uani d . 1 . .
    H H35A 0.0827 0.4366 0.9136 0.025 Uiso calc R 1 . .
    H H35B 0.2278 0.5015 0.9447 0.025 Uiso calc R 1 . .
    C C36 -0.0024(4) 0.5562(3) 0.96208(13) 0.0255(7) Uani d . 1 . .
    H H36A -0.1129 0.5592 0.9440 0.031 Uiso calc R 1 . .
    H H36B -0.0078 0.5076 0.9927 0.031 Uiso calc R 1 . .
    C C37 0.3035(4) 0.7581(3) 0.87996(12) 0.0199(6) Uani d . 1 . .
    H H37 0.3174 0.8295 0.8941 0.024 Uiso calc R 1 . .
    C C38 0.4237(3) 0.7196(3) 0.84267(12) 0.0185(6) Uani d . 1 . .
    H H38 0.4461 0.7803 0.8181 0.022 Uiso calc R 1 . .
    C C39 0.3607(3) 0.6209(2) 0.81143(11) 0.0153(5) Uani d . 1 . .
    H H39 0.2713 0.6461 0.7859 0.018 Uiso calc R 1 . .
    C C40 0.2885(3) 0.5349(2) 0.84685(11) 0.0152(6) Uani d . 1 . .
    H H40 0.3771 0.5162 0.8740 0.018 Uiso calc R 1 . .
    C C41 0.4956(3) 0.5704(3) 0.78089(11) 0.0175(6) Uani d . 1 . .
    H H41 0.5798 0.5418 0.8074 0.021 Uiso calc R 1 . .
    C C42 0.4398(4) 0.4716(3) 0.74682(11) 0.0178(6) Uani d . 1 . .
    C C43 0.3011(4) 0.5023(3) 0.70591(12) 0.0232(6) Uani d . 1 . .
    H H43A 0.3412 0.5572 0.6820 0.035 Uiso calc R 1 . .
    H H43B 0.2081 0.5322 0.7235 0.035 Uiso calc R 1 . .
    H H43C 0.2660 0.4370 0.6862 0.035 Uiso calc R 1 . .
    C C44 0.3826(4) 0.3852(3) 0.78485(12) 0.0206(6) Uani d . 1 . .
    H H44A 0.4767 0.3623 0.8085 0.025 Uiso calc R 1 . .
    H H44B 0.3426 0.3201 0.7650 0.025 Uiso calc R 1 . .
    C C45 0.2451(4) 0.4284(2) 0.81739(12) 0.0198(6) Uani d . 1 . .
    H H45A 0.2180 0.3718 0.8429 0.024 Uiso calc R 1 . .
    H H45B 0.1459 0.4410 0.7940 0.024 Uiso calc R 1 . .
    C C46 0.5878(4) 0.6436(3) 0.74431(13) 0.0255(7) Uani d . 1 . .
    H H46A 0.6695 0.6897 0.7641 0.031 Uiso calc R 1 . .
    H H46B 0.5110 0.6914 0.7234 0.031 Uiso calc R 1 . .
    C C47 0.6719(4) 0.5619(3) 0.70931(13) 0.0250(7) Uani d . 1 . .
    H H47A 0.7920 0.5621 0.7176 0.030 Uiso calc R 1 . .
    H H47B 0.6508 0.5820 0.6722 0.030 Uiso calc R 1 . .
    C C48 0.6003(4) 0.4470(3) 0.71962(12) 0.0205(6) Uani d . 1 . .
    H H48 0.6773 0.4097 0.7457 0.025 Uiso calc R 1 . .
    C C49 0.5895(4) 0.3761(3) 0.66984(12) 0.0239(7) Uani d . 1 . .
    H H49 0.5160 0.4145 0.6432 0.029 Uiso calc R 1 . .
    C C50 0.5169(5) 0.2628(3) 0.67837(15) 0.0329(8) Uani d . 1 . .
    H H50A 0.5304 0.2174 0.6475 0.049 Uiso calc R 1 . .
    H H50B 0.4000 0.2698 0.6842 0.049 Uiso calc R 1 . .
    H H50C 0.5739 0.2286 0.7089 0.049 Uiso calc R 1 . .
    C C51 0.7592(4) 0.3659(3) 0.64791(13) 0.0287(7) Uani d . 1 . .
    H H51A 0.8212 0.4342 0.6555 0.034 Uiso calc R 1 . .
    H H51B 0.8197 0.3055 0.6661 0.034 Uiso calc R 1 . .
    C C52 0.7534(5) 0.3448(4) 0.58952(15) 0.0406(10) Uani d . 1 . .
    H H52A 0.6766 0.3977 0.5720 0.049 Uiso calc R 1 . .
    H H52B 0.7084 0.2707 0.5827 0.049 Uiso calc R 1 . .
    C C53 0.9195(5) 0.3535(4) 0.56493(15) 0.0391(9) Uani d . 1 . .
    H H53 0.8984 0.3381 0.5269 0.047 Uiso calc R 1 . .
    C C54 0.9931(6) 0.4687(5) 0.5694(2) 0.0570(13) Uani d . 1 . .
    H H54A 1.0390 0.4795 0.6057 0.068 Uiso calc R 1 . .
    H H54B 1.0854 0.4732 0.5463 0.068 Uiso calc R 1 . .
    C C55 0.8742(9) 0.5623(6) 0.5556(3) 0.0802(19) Uani d . 1 . .
    H H55A 0.9302 0.6323 0.5619 0.120 Uiso calc R 1 . .
    H H55B 0.7800 0.5575 0.5773 0.120 Uiso calc R 1 . .
    H H55C 0.8360 0.5570 0.5187 0.120 Uiso calc R 1 . .
    C C56 1.0435(5) 0.2673(4) 0.58622(16) 0.0432(10) Uani d . 1 . .
    H H56 1.0662 0.2819 0.6243 0.052 Uiso calc R 1 . .
    C C57 0.9728(7) 0.1508(4) 0.58050(19) 0.0544(12) Uani d . 1 . .
    H H57A 1.0548 0.0979 0.5941 0.082 Uiso calc R 1 . .
    H H57B 0.9442 0.1356 0.5436 0.082 Uiso calc R 1 . .
    H H57C 0.8743 0.1450 0.6002 0.082 Uiso calc R 1 . .
    C C58 1.2071(6) 0.2763(5) 0.5601(2) 0.0560(13) Uani d . 1 . .
    H H58A 1.2544 0.3490 0.5667 0.084 Uiso calc R 1 . .
    H H58B 1.1879 0.2652 0.5224 0.084 Uiso calc R 1 . .
    H H58C 1.2832 0.2205 0.5744 0.084 Uiso calc R 1 . .
loop_
    _atom_site_aniso_label
    _atom_site_aniso_U_11
    _atom_site_aniso_U_22
    _atom_site_aniso_U_33
    _atom_site_aniso_U_12
    _atom_site_aniso_U_13
    _atom_site_aniso_U_23
    O1 0.0131(10) 0.0272(12) 0.0290(11) -0.0035(9) 0.0025(8) 0.0003(9)
    O2 0.0222(11) 0.0439(15) 0.0234(11) 0.0218(11) 0.0041(9) 0.0031(10)
    O3 0.0111(10) 0.0516(16) 0.0254(11) 0.0018(11) 0.0026(8) -0.0117(11)
    O4 0.0097(9) 0.0317(13) 0.0318(11) -0.0049(9) 0.0049(8) -0.0071(10)
    C1 0.0096(13) 0.0225(16) 0.0292(15) 0.0020(12) 0.0015(11) -0.0021(13)
    C2 0.0234(15) 0.0126(14) 0.0305(16) 0.0035(12) 0.0007(12) -0.0002(12)
    C3 0.0200(14) 0.0137(14) 0.0225(14) 0.0033(11) -0.0006(11) -0.0019(11)
    C4 0.0135(13) 0.0091(13) 0.0283(15) 0.0058(10) -0.0006(11) -0.0015(11)
    C5 0.0163(14) 0.0205(16) 0.0309(16) 0.0035(12) -0.0031(12) 0.0014(12)
    C6 0.0143(14) 0.0124(13) 0.0328(16) 0.0034(11) 0.0036(11) -0.0045(12)
    C7 0.0152(13) 0.0184(15) 0.0326(16) 0.0020(12) 0.0064(11) -0.0045(13)
    C8 0.0292(17) 0.0153(15) 0.0245(15) 0.0075(13) 0.0019(12) 0.0018(11)
    C9 0.0264(16) 0.0141(14) 0.0236(14) 0.0114(12) 0.0024(11) 0.0014(11)
    C10 0.0187(14) 0.0133(14) 0.0212(14) 0.0065(11) -0.0010(11) -0.0013(11)
    C11 0.0143(13) 0.0130(13) 0.0253(14) 0.0040(11) 0.0024(11) -0.0048(11)
    C12 0.0167(14) 0.0189(15) 0.0234(14) 0.0088(12) 0.0013(11) -0.0026(12)
    C13 0.0144(13) 0.0166(15) 0.0269(14) 0.0000(12) 0.0019(11) -0.0017(12)
    C14 0.0159(14) 0.0213(16) 0.0329(16) 0.0002(12) -0.0003(12) 0.0035(13)
    C15 0.0223(15) 0.0120(14) 0.0368(17) -0.0002(12) 0.0083(13) -0.0036(12)
    C16 0.0213(15) 0.0101(14) 0.0381(17) 0.0046(12) 0.0101(13) -0.0023(12)
    C17 0.0305(17) 0.0228(17) 0.0289(16) 0.0114(14) 0.0061(13) -0.0008(13)
    C18 0.0268(16) 0.0286(18) 0.0288(16) 0.0105(14) 0.0067(13) 0.0002(14)
    C19 0.0158(14) 0.0237(16) 0.0295(16) 0.0000(12) 0.0033(12) -0.0033(13)
    C20 0.0201(15) 0.0212(16) 0.0340(17) -0.0039(13) 0.0064(12) -0.0009(13)
    C21 0.037(2) 0.0208(18) 0.056(2) -0.0044(15) 0.0200(17) -0.0009(16)
    C22 0.0230(16) 0.036(2) 0.0348(18) -0.0072(15) 0.0071(13) -0.0037(15)
    C23 0.032(2) 0.049(3) 0.041(2) -0.0006(18) 0.0103(16) 0.0056(19)
    C24 0.041(2) 0.047(2) 0.0302(18) -0.0129(19) 0.0089(15) -0.0036(17)
    C25 0.049(3) 0.052(3) 0.046(2) -0.009(2) 0.0087(19) 0.006(2)
    C26 0.104(5) 0.067(4) 0.075(4) 0.018(4) 0.028(4) 0.010(3)
    C27 0.031(2) 0.068(3) 0.042(2) 0.004(2) 0.0075(16) 0.015(2)
    C28 0.077(4) 0.059(4) 0.078(4) 0.013(3) 0.011(3) -0.007(3)
    C29 0.037(3) 0.125(6) 0.067(3) 0.003(3) 0.014(2) 0.041(4)
    C30 0.0089(13) 0.0367(19) 0.0254(15) 0.0018(13) 0.0035(11) -0.0044(13)
    C31 0.0128(13) 0.0237(16) 0.0310(15) 0.0025(12) 0.0045(11) -0.0070(13)
    C32 0.0110(13) 0.0177(15) 0.0256(14) 0.0021(11) 0.0014(10) -0.0009(12)
    C33 0.0083(12) 0.0187(14) 0.0216(13) -0.0023(11) 0.0049(10) -0.0007(11)
    C34 0.0111(13) 0.0264(16) 0.0293(15) -0.0025(12) 0.0028(11) -0.0038(13)
    C35 0.0160(14) 0.0205(16) 0.0270(15) -0.0044(12) 0.0073(11) 0.0012(12)
    C36 0.0175(15) 0.0321(19) 0.0279(16) -0.0020(13) 0.0092(12) 0.0006(13)
    C37 0.0165(14) 0.0139(14) 0.0297(15) -0.0013(11) 0.0041(11) -0.0021(12)
    C38 0.0125(13) 0.0170(15) 0.0264(14) -0.0039(11) 0.0037(11) 0.0011(11)
    C39 0.0099(12) 0.0136(13) 0.0230(14) -0.0025(10) 0.0055(10) 0.0013(11)
    C40 0.0093(12) 0.0151(14) 0.0214(13) -0.0025(10) 0.0040(10) 0.0010(11)
    C41 0.0112(12) 0.0198(15) 0.0221(13) -0.0047(11) 0.0046(10) 0.0007(11)
    C42 0.0139(13) 0.0195(15) 0.0206(13) -0.0003(11) 0.0057(10) 0.0013(11)
    C43 0.0158(14) 0.0285(17) 0.0253(15) 0.0012(13) 0.0021(11) 0.0004(13)
    C44 0.0188(14) 0.0170(15) 0.0266(15) -0.0016(12) 0.0058(11) 0.0024(12)
    C45 0.0199(14) 0.0113(14) 0.0291(15) -0.0043(11) 0.0085(12) 0.0006(11)
    C46 0.0214(15) 0.0267(18) 0.0295(16) -0.0060(13) 0.0105(12) 0.0010(13)
    C47 0.0199(15) 0.0253(17) 0.0311(16) -0.0034(13) 0.0106(12) 0.0017(13)
    C48 0.0145(13) 0.0229(16) 0.0246(15) 0.0005(12) 0.0044(11) 0.0013(12)
    C49 0.0225(15) 0.0270(17) 0.0229(14) 0.0042(13) 0.0072(12) -0.0017(13)
    C50 0.039(2) 0.0231(18) 0.0377(19) -0.0024(15) 0.0105(15) -0.0058(15)
    C51 0.0243(16) 0.0340(19) 0.0287(16) 0.0080(14) 0.0087(13) -0.0002(14)
    C52 0.0312(19) 0.059(3) 0.0323(19) 0.0000(19) 0.0087(15) 0.0003(18)
    C53 0.040(2) 0.048(2) 0.0308(18) 0.0008(19) 0.0120(15) -0.0002(17)
    C54 0.048(3) 0.066(3) 0.059(3) 0.000(2) 0.015(2) 0.011(3)
    C55 0.086(5) 0.073(4) 0.082(4) 0.003(4) 0.008(3) 0.028(4)
    C56 0.045(2) 0.053(3) 0.0323(19) 0.005(2) 0.0090(16) -0.0046(18)
    C57 0.064(3) 0.049(3) 0.053(3) -0.005(2) 0.020(2) -0.002(2)
    C58 0.040(2) 0.068(3) 0.062(3) 0.011(2) 0.018(2) -0.001(3)
loop_
    _geom_bond_atom_site_label_1
    _geom_bond_atom_site_label_2
    _geom_bond_site_symmetry_2
    _geom_bond_distance
    _geom_bond_publ_flag
    O1 C1 . 1.436(4) ?
    O1 H1O . 0.8400 ?
    O2 C9 . 1.433(4) ?
    O2 H2O . 0.8400 ?
    O3 C30 . 1.421(4) ?
    O3 H3O . 0.8400 ?
    O4 C38 . 1.460(4) ?
    O4 H4O . 0.8400 ?
    C1 C7 . 1.507(5) ?
    C1 C2 . 1.523(4) ?
    C1 H1 . 1.0000 ?
    C2 C3 . 1.511(4) ?
    C2 H2A . 0.9900 ?
    C2 H2B . 0.9900 ?
    C3 C8 . 1.340(4) ?
    C3 C4 . 1.531(4) ?
    C4 C5 . 1.545(4) ?
    C4 C6 . 1.552(4) ?
    C4 C11 . 1.558(4) ?
    C5 H5A . 0.9800 ?
    C5 H5B . 0.9800 ?
    C5 H5C . 0.9800 ?
    C6 C7 . 1.531(4) ?
    C6 H6A . 0.9900 ?
    C6 H6B . 0.9900 ?
    C7 H7A . 0.9900 ?
    C7 H7B . 0.9900 ?
    C8 C9 . 1.499(5) ?
    C8 H8 . 0.9500 ?
    C9 C10 . 1.531(4) ?
    C9 H9 . 1.0000 ?
    C10 C12 . 1.517(4) ?
    C10 C11 . 1.531(4) ?
    C10 H10 . 1.0000 ?
    C11 C16 . 1.542(4) ?
    C11 H11 . 1.0000 ?
    C12 C13 . 1.531(4) ?
    C12 C17 . 1.531(4) ?
    C12 H12 . 1.0000 ?
    C13 C15 . 1.540(4) ?
    C13 C14 . 1.543(4) ?
    C13 C19 . 1.564(4) ?
    C14 H14A . 0.9800 ?
    C14 H14B . 0.9800 ?
    C14 H14C . 0.9800 ?
    C15 C16 . 1.531(4) ?
    C15 H15A . 0.9900 ?
    C15 H15B . 0.9900 ?
    C16 H16A . 0.9900 ?
    C16 H16B . 0.9900 ?
    C17 C18 . 1.544(5) ?
    C17 H17A . 0.9900 ?
    C17 H17B . 0.9900 ?
    C18 C19 . 1.553(5) ?
    C18 H18A . 0.9900 ?
    C18 H18B . 0.9900 ?
    C19 C20 . 1.538(5) ?
    C19 H19 . 1.0000 ?
    C20 C22 . 1.536(5) ?
    C20 C21 . 1.538(5) ?
    C20 H20 . 1.0000 ?
    C21 H21A . 0.9800 ?
    C21 H21B . 0.9800 ?
    C21 H21C . 0.9800 ?
    C22 C23 . 1.521(5) ?
    C22 H22A . 0.9900 ?
    C22 H22B . 0.9900 ?
    C23 C24 . 1.540(6) ?
    C23 H23A . 0.9900 ?
    C23 H23B . 0.9900 ?
    C24 C27 . 1.527(7) ?
    C24 C25 . 1.531(6) ?
    C24 H24 . 1.0000 ?
    C25 C26 . 1.481(9) ?
    C25 H25A . 0.9900 ?
    C25 H25B . 0.9900 ?
    C26 H26A . 0.9800 ?
    C26 H26B . 0.9800 ?
    C26 H26C . 0.9800 ?
    C27 C28 . 1.492(8) ?
    C27 C29 . 1.535(6) ?
    C27 H27 . 1.0000 ?
    C28 H28A . 0.9800 ?
    C28 H28B . 0.9800 ?
    C28 H28C . 0.9800 ?
    C29 H29A . 0.9800 ?
    C29 H29B . 0.9800 ?
    C29 H29C . 0.9800 ?
    C30 C36 . 1.515(5) ?
    C30 C31 . 1.522(5) ?
    C30 H30 . 1.0000 ?
    C31 C32 . 1.513(4) ?
    C31 H31A . 0.9900 ?
    C31 H31B . 0.9900 ?
    C32 C37 . 1.334(4) ?
    C32 C33 . 1.526(4) ?
    C33 C34 . 1.548(4) ?
    C33 C35 . 1.550(4) ?
    C33 C40 . 1.559(4) ?
    C34 H34A . 0.9800 ?
    C34 H34B . 0.9800 ?
    C34 H34C . 0.9800 ?
    C35 C36 . 1.529(4) ?
    C35 H35A . 0.9900 ?
    C35 H35B . 0.9900 ?
    C36 H36A . 0.9900 ?
    C36 H36B . 0.9900 ?
    C37 C38 . 1.491(4) ?
    C37 H37 . 0.9500 ?
    C38 C39 . 1.522(4) ?
    C38 H38 . 1.0000 ?
    C39 C41 . 1.524(4) ?
    C39 C40 . 1.533(4) ?
    C39 H39 . 1.0000 ?
    C40 C45 . 1.537(4) ?
    C40 H40 . 1.0000 ?
    C41 C46 . 1.531(4) ?
    C41 C42 . 1.544(4) ?
    C41 H41 . 1.0000 ?
    C42 C44 . 1.533(4) ?
    C42 C43 . 1.542(4) ?
    C42 C48 . 1.554(4) ?
    C43 H43A . 0.9800 ?
    C43 H43B . 0.9800 ?
    C43 H43C . 0.9800 ?
    C44 C45 . 1.536(4) ?
    C44 H44A . 0.9900 ?
    C44 H44B . 0.9900 ?
    C45 H45A . 0.9900 ?
    C45 H45B . 0.9900 ?
    C46 C47 . 1.537(5) ?
    C46 H46A . 0.9900 ?
    C46 H46B . 0.9900 ?
    C47 C48 . 1.552(5) ?
    C47 H47A . 0.9900 ?
    C47 H47B . 0.9900 ?
    C48 C49 . 1.543(4) ?
    C48 H48 . 1.0000 ?
    C49 C50 . 1.529(5) ?
    C49 C51 . 1.534(4) ?
    C49 H49 . 1.0000 ?
    C50 H50A . 0.9800 ?
    C50 H50B . 0.9800 ?
    C50 H50C . 0.9800 ?
    C51 C52 . 1.520(5) ?
    C51 H51A . 0.9900 ?
    C51 H51B . 0.9900 ?
    C52 C53 . 1.536(5) ?
    C52 H52A . 0.9900 ?
    C52 H52B . 0.9900 ?
    C53 C54 . 1.535(7) ?
    C53 C56 . 1.538(6) ?
    C53 H53 . 1.0000 ?
    C54 C55 . 1.529(9) ?
    C54 H54A . 0.9900 ?
    C54 H54B . 0.9900 ?
    C55 H55A . 0.9800 ?
    C55 H55B . 0.9800 ?
    C55 H55C . 0.9800 ?
    C56 C58 . 1.537(6) ?
    C56 C57 . 1.542(7) ?
    C56 H56 . 1.0000 ?
    C57 H57A . 0.9800 ?
    C57 H57B . 0.9800 ?
    C57 H57C . 0.9800 ?
    C58 H58A . 0.9800 ?
    C58 H58B . 0.9800 ?
    C58 H58C . 0.9800 ?
loop_
    _geom_angle_atom_site_label_1
    _geom_angle_atom_site_label_2
    _geom_angle_atom_site_label_3
    _geom_angle_site_symmetry_1
    _geom_angle_site_symmetry_3
    _geom_angle
    _geom_angle_publ_flag
    C1 O1 H1O . . 109.5 ?
    C9 O2 H2O . . 109.5 ?
    C30 O3 H3O . . 109.5 ?
    C38 O4 H4O . . 109.5 ?
    O1 C1 C7 . . 112.9(2) ?
    O1 C1 C2 . . 107.9(3) ?
    C7 C1 C2 . . 110.1(3) ?
    O1 C1 H1 . . 108.6 ?
    C7 C1 H1 . . 108.6 ?
    C2 C1 H1 . . 108.6 ?
    C3 C2 C1 . . 111.5(3) ?
    C3 C2 H2A . . 109.3 ?
    C1 C2 H2A . . 109.3 ?
    C3 C2 H2B . . 109.3 ?
    C1 C2 H2B . . 109.3 ?
    H2A C2 H2B . . 108.0 ?
    C8 C3 C2 . . 120.4(3) ?
    C8 C3 C4 . . 123.3(3) ?
    C2 C3 C4 . . 116.3(3) ?
    C3 C4 C5 . . 108.1(2) ?
    C3 C4 C6 . . 108.6(2) ?
    C5 C4 C6 . . 109.8(2) ?
    C3 C4 C11 . . 109.4(2) ?
    C5 C4 C11 . . 112.3(2) ?
    C6 C4 C11 . . 108.7(2) ?
    C4 C5 H5A . . 109.5 ?
    C4 C5 H5B . . 109.5 ?
    H5A C5 H5B . . 109.5 ?
    C4 C5 H5C . . 109.5 ?
    H5A C5 H5C . . 109.5 ?
    H5B C5 H5C . . 109.5 ?
    C7 C6 C4 . . 114.2(3) ?
    C7 C6 H6A . . 108.7 ?
    C4 C6 H6A . . 108.7 ?
    C7 C6 H6B . . 108.7 ?
    C4 C6 H6B . . 108.7 ?
    H6A C6 H6B . . 107.6 ?
    C1 C7 C6 . . 111.0(3) ?
    C1 C7 H7A . . 109.4 ?
    C6 C7 H7A . . 109.4 ?
    C1 C7 H7B . . 109.4 ?
    C6 C7 H7B . . 109.4 ?
    H7A C7 H7B . . 108.0 ?
    C3 C8 C9 . . 124.9(3) ?
    C3 C8 H8 . . 117.5 ?
    C9 C8 H8 . . 117.5 ?
    O2 C9 C8 . . 111.1(2) ?
    O2 C9 C10 . . 111.9(3) ?
    C8 C9 C10 . . 111.6(3) ?
    O2 C9 H9 . . 107.3 ?
    C8 C9 H9 . . 107.3 ?
    C10 C9 H9 . . 107.3 ?
    C12 C10 C11 . . 110.6(2) ?
    C12 C10 C9 . . 110.8(2) ?
    C11 C10 C9 . . 110.1(2) ?
    C12 C10 H10 . . 108.4 ?
    C11 C10 H10 . . 108.4 ?
    C9 C10 H10 . . 108.4 ?
    C10 C11 C16 . . 112.2(2) ?
    C10 C11 C4 . . 112.1(2) ?
    C16 C11 C4 . . 112.7(2) ?
    C10 C11 H11 . . 106.4 ?
    C16 C11 H11 . . 106.4 ?
    C4 C11 H11 . . 106.4 ?
    C10 C12 C13 . . 115.0(2) ?
    C10 C12 C17 . . 117.8(3) ?
    C13 C12 C17 . . 104.6(2) ?
    C10 C12 H12 . . 106.2 ?
    C13 C12 H12 . . 106.2 ?
    C17 C12 H12 . . 106.2 ?
    C12 C13 C15 . . 105.7(2) ?
    C12 C13 C14 . . 112.1(3) ?
    C15 C13 C14 . . 111.1(3) ?
    C12 C13 C19 . . 100.7(2) ?
    C15 C13 C19 . . 116.7(3) ?
    C14 C13 C19 . . 110.0(2) ?
    C13 C14 H14A . . 109.5 ?
    C13 C14 H14B . . 109.5 ?
    H14A C14 H14B . . 109.5 ?
    C13 C14 H14C . . 109.5 ?
    H14A C14 H14C . . 109.5 ?
    H14B C14 H14C . . 109.5 ?
    C16 C15 C13 . . 111.0(3) ?
    C16 C15 H15A . . 109.4 ?
    C13 C15 H15A . . 109.4 ?
    C16 C15 H15B . . 109.4 ?
    C13 C15 H15B . . 109.4 ?
    H15A C15 H15B . . 108.0 ?
    C15 C16 C11 . . 114.5(3) ?
    C15 C16 H16A . . 108.6 ?
    C11 C16 H16A . . 108.6 ?
    C15 C16 H16B . . 108.6 ?
    C11 C16 H16B . . 108.6 ?
    H16A C16 H16B . . 107.6 ?
    C12 C17 C18 . . 103.1(3) ?
    C12 C17 H17A . . 111.1 ?
    C18 C17 H17A . . 111.1 ?
    C12 C17 H17B . . 111.1 ?
    C18 C17 H17B . . 111.1 ?
    H17A C17 H17B . . 109.1 ?
    C17 C18 C19 . . 107.6(3) ?
    C17 C18 H18A . . 110.2 ?
    C19 C18 H18A . . 110.2 ?
    C17 C18 H18B . . 110.2 ?
    C19 C18 H18B . . 110.2 ?
    H18A C18 H18B . . 108.5 ?
    C20 C19 C18 . . 111.8(3) ?
    C20 C19 C13 . . 118.7(3) ?
    C18 C19 C13 . . 103.7(3) ?
    C20 C19 H19 . . 107.4 ?
    C18 C19 H19 . . 107.4 ?
    C13 C19 H19 . . 107.4 ?
    C22 C20 C21 . . 109.8(3) ?
    C22 C20 C19 . . 111.0(3) ?
    C21 C20 C19 . . 112.8(3) ?
    C22 C20 H20 . . 107.7 ?
    C21 C20 H20 . . 107.7 ?
    C19 C20 H20 . . 107.7 ?
    C20 C21 H21A . . 109.5 ?
    C20 C21 H21B . . 109.5 ?
    H21A C21 H21B . . 109.5 ?
    C20 C21 H21C . . 109.5 ?
    H21A C21 H21C . . 109.5 ?
    H21B C21 H21C . . 109.5 ?
    C23 C22 C20 . . 114.9(3) ?
    C23 C22 H22A . . 108.6 ?
    C20 C22 H22A . . 108.6 ?
    C23 C22 H22B . . 108.6 ?
    C20 C22 H22B . . 108.6 ?
    H22A C22 H22B . . 107.5 ?
    C22 C23 C24 . . 116.7(3) ?
    C22 C23 H23A . . 108.1 ?
    C24 C23 H23A . . 108.1 ?
    C22 C23 H23B . . 108.1 ?
    C24 C23 H23B . . 108.1 ?
    H23A C23 H23B . . 107.3 ?
    C27 C24 C25 . . 113.3(3) ?
    C27 C24 C23 . . 112.9(4) ?
    C25 C24 C23 . . 110.5(4) ?
    C27 C24 H24 . . 106.6 ?
    C25 C24 H24 . . 106.6 ?
    C23 C24 H24 . . 106.6 ?
    C26 C25 C24 . . 114.3(4) ?
    C26 C25 H25A . . 108.7 ?
    C24 C25 H25A . . 108.7 ?
    C26 C25 H25B . . 108.7 ?
    C24 C25 H25B . . 108.7 ?
    H25A C25 H25B . . 107.6 ?
    C25 C26 H26A . . 109.5 ?
    C25 C26 H26B . . 109.5 ?
    H26A C26 H26B . . 109.5 ?
    C25 C26 H26C . . 109.5 ?
    H26A C26 H26C . . 109.5 ?
    H26B C26 H26C . . 109.5 ?
    C28 C27 C24 . . 113.8(4) ?
    C28 C27 C29 . . 111.1(5) ?
    C24 C27 C29 . . 110.8(5) ?
    C28 C27 H27 . . 106.9 ?
    C24 C27 H27 . . 106.9 ?
    C29 C27 H27 . . 106.9 ?
    C27 C28 H28A . . 109.5 ?
    C27 C28 H28B . . 109.5 ?
    H28A C28 H28B . . 109.5 ?
    C27 C28 H28C . . 109.5 ?
    H28A C28 H28C . . 109.5 ?
    H28B C28 H28C . . 109.5 ?
    C27 C29 H29A . . 109.5 ?
    C27 C29 H29B . . 109.5 ?
    H29A C29 H29B . . 109.5 ?
    C27 C29 H29C . . 109.5 ?
    H29A C29 H29C . . 109.5 ?
    H29B C29 H29C . . 109.5 ?
    O3 C30 C36 . . 113.9(3) ?
    O3 C30 C31 . . 111.4(3) ?
    C36 C30 C31 . . 110.6(3) ?
    O3 C30 H30 . . 106.8 ?
    C36 C30 H30 . . 106.8 ?
    C31 C30 H30 . . 106.8 ?
    C32 C31 C30 . . 111.7(3) ?
    C32 C31 H31A . . 109.3 ?
    C30 C31 H31A . . 109.3 ?
    C32 C31 H31B . . 109.3 ?
    C30 C31 H31B . . 109.3 ?
    H31A C31 H31B . . 107.9 ?
    C37 C32 C31 . . 119.8(3) ?
    C37 C32 C33 . . 123.7(3) ?
    C31 C32 C33 . . 116.5(3) ?
    C32 C33 C34 . . 107.9(2) ?
    C32 C33 C35 . . 108.1(2) ?
    C34 C33 C35 . . 109.5(2) ?
    C32 C33 C40 . . 111.2(2) ?
    C34 C33 C40 . . 111.3(2) ?
    C35 C33 C40 . . 108.8(2) ?
    C33 C34 H34A . . 109.5 ?
    C33 C34 H34B . . 109.5 ?
    H34A C34 H34B . . 109.5 ?
    C33 C34 H34C . . 109.5 ?
    H34A C34 H34C . . 109.5 ?
    H34B C34 H34C . . 109.5 ?
    C36 C35 C33 . . 114.2(3) ?
    C36 C35 H35A . . 108.7 ?
    C33 C35 H35A . . 108.7 ?
    C36 C35 H35B . . 108.7 ?
    C33 C35 H35B . . 108.7 ?
    H35A C35 H35B . . 107.6 ?
    C30 C36 C35 . . 110.2(3) ?
    C30 C36 H36A . . 109.6 ?
    C35 C36 H36A . . 109.6 ?
    C30 C36 H36B . . 109.6 ?
    C35 C36 H36B . . 109.6 ?
    H36A C36 H36B . . 108.1 ?
    C32 C37 C38 . . 124.1(3) ?
    C32 C37 H37 . . 117.9 ?
    C38 C37 H37 . . 117.9 ?
    O4 C38 C37 . . 106.1(2) ?
    O4 C38 C39 . . 111.6(2) ?
    C37 C38 C39 . . 112.0(2) ?
    O4 C38 H38 . . 109.0 ?
    C37 C38 H38 . . 109.0 ?
    C39 C38 H38 . . 109.0 ?
    C38 C39 C41 . . 111.2(2) ?
    C38 C39 C40 . . 111.2(2) ?
    C41 C39 C40 . . 110.2(2) ?
    C38 C39 H39 . . 108.0 ?
    C41 C39 H39 . . 108.0 ?
    C40 C39 H39 . . 108.0 ?
    C39 C40 C45 . . 112.0(2) ?
    C39 C40 C33 . . 111.8(2) ?
    C45 C40 C33 . . 113.1(2) ?
    C39 C40 H40 . . 106.5 ?
    C45 C40 H40 . . 106.5 ?
    C33 C40 H40 . . 106.5 ?
    C39 C41 C46 . . 118.6(3) ?
    C39 C41 C42 . . 114.4(2) ?
    C46 C41 C42 . . 104.4(2) ?
    C39 C41 H41 . . 106.2 ?
    C46 C41 H41 . . 106.2 ?
    C42 C41 H41 . . 106.2 ?
    C44 C42 C43 . . 111.2(2) ?
    C44 C42 C41 . . 105.6(2) ?
    C43 C42 C41 . . 112.0(3) ?
    C44 C42 C48 . . 116.9(3) ?
    C43 C42 C48 . . 110.2(2) ?
    C41 C42 C48 . . 100.4(2) ?
    C42 C43 H43A . . 109.5 ?
    C42 C43 H43B . . 109.5 ?
    H43A C43 H43B . . 109.5 ?
    C42 C43 H43C . . 109.5 ?
    H43A C43 H43C . . 109.5 ?
    H43B C43 H43C . . 109.5 ?
    C42 C44 C45 . . 111.9(3) ?
    C42 C44 H44A . . 109.2 ?
    C45 C44 H44A . . 109.2 ?
    C42 C44 H44B . . 109.2 ?
    C45 C44 H44B . . 109.2 ?
    H44A C44 H44B . . 107.9 ?
    C44 C45 C40 . . 114.0(2) ?
    C44 C45 H45A . . 108.8 ?
    C40 C45 H45A . . 108.8 ?
    C44 C45 H45B . . 108.8 ?
    C40 C45 H45B . . 108.8 ?
    H45A C45 H45B . . 107.7 ?
    C41 C46 C47 . . 103.5(3) ?
    C41 C46 H46A . . 111.1 ?
    C47 C46 H46A . . 111.1 ?
    C41 C46 H46B . . 111.1 ?
    C47 C46 H46B . . 111.1 ?
    H46A C46 H46B . . 109.0 ?
    C46 C47 C48 . . 107.6(2) ?
    C46 C47 H47A . . 110.2 ?
    C48 C47 H47A . . 110.2 ?
    C46 C47 H47B . . 110.2 ?
    C48 C47 H47B . . 110.2 ?
    H47A C47 H47B . . 108.5 ?
    C49 C48 C47 . . 111.7(3) ?
    C49 C48 C42 . . 118.5(3) ?
    C47 C48 C42 . . 103.8(3) ?
    C49 C48 H48 . . 107.4 ?
    C47 C48 H48 . . 107.4 ?
    C42 C48 H48 . . 107.4 ?
    C50 C49 C51 . . 110.3(3) ?
    C50 C49 C48 . . 113.1(3) ?
    C51 C49 C48 . . 110.2(3) ?
    C50 C49 H49 . . 107.7 ?
    C51 C49 H49 . . 107.7 ?
    C48 C49 H49 . . 107.7 ?
    C49 C50 H50A . . 109.5 ?
    C49 C50 H50B . . 109.5 ?
    H50A C50 H50B . . 109.5 ?
    C49 C50 H50C . . 109.5 ?
    H50A C50 H50C . . 109.5 ?
    H50B C50 H50C . . 109.5 ?
    C52 C51 C49 . . 113.8(3) ?
    C52 C51 H51A . . 108.8 ?
    C49 C51 H51A . . 108.8 ?
    C52 C51 H51B . . 108.8 ?
    C49 C51 H51B . . 108.8 ?
    H51A C51 H51B . . 107.7 ?
    C51 C52 C53 . . 114.9(3) ?
    C51 C52 H52A . . 108.5 ?
    C53 C52 H52A . . 108.5 ?
    C51 C52 H52B . . 108.5 ?
    C53 C52 H52B . . 108.5 ?
    H52A C52 H52B . . 107.5 ?
    C54 C53 C52 . . 112.6(4) ?
    C54 C53 C56 . . 110.9(4) ?
    C52 C53 C56 . . 112.7(4) ?
    C54 C53 H53 . . 106.7 ?
    C52 C53 H53 . . 106.7 ?
    C56 C53 H53 . . 106.7 ?
    C55 C54 C53 . . 115.5(5) ?
    C55 C54 H54A . . 108.4 ?
    C53 C54 H54A . . 108.4 ?
    C55 C54 H54B . . 108.4 ?
    C53 C54 H54B . . 108.4 ?
    H54A C54 H54B . . 107.5 ?
    C54 C55 H55A . . 109.5 ?
    C54 C55 H55B . . 109.5 ?
    H55A C55 H55B . . 109.5 ?
    C54 C55 H55C . . 109.5 ?
    H55A C55 H55C . . 109.5 ?
    H55B C55 H55C . . 109.5 ?
    C58 C56 C53 . . 111.5(4) ?
    C58 C56 C57 . . 110.8(4) ?
    C53 C56 C57 . . 111.4(4) ?
    C58 C56 H56 . . 107.6 ?
    C53 C56 H56 . . 107.6 ?
    C57 C56 H56 . . 107.6 ?
    C56 C57 H57A . . 109.5 ?
    C56 C57 H57B . . 109.5 ?
    H57A C57 H57B . . 109.5 ?
    C56 C57 H57C . . 109.5 ?
    H57A C57 H57C . . 109.5 ?
    H57B C57 H57C . . 109.5 ?
    C56 C58 H58A . . 109.5 ?
    C56 C58 H58B . . 109.5 ?
    H58A C58 H58B . . 109.5 ?
    C56 C58 H58C . . 109.5 ?
    H58A C58 H58C . . 109.5 ?
    H58B C58 H58C . . 109.5 ?
loop_
    _geom_torsion_atom_site_label_1
    _geom_torsion_atom_site_label_2
    _geom_torsion_atom_site_label_3
    _geom_torsion_atom_site_label_4
    _geom_torsion_site_symmetry_1
    _geom_torsion_site_symmetry_2
    _geom_torsion_site_symmetry_3
    _geom_torsion_site_symmetry_4
    _geom_torsion
    _geom_torsion_publ_flag
    O1 C1 C2 C3 . . . . -179.6(2) ?
    C7 C1 C2 C3 . . . . -56.0(3) ?
    C1 C2 C3 C8 . . . . -127.2(3) ?
    C1 C2 C3 C4 . . . . 52.8(3) ?
    C8 C3 C4 C5 . . . . -108.6(3) ?
    C2 C3 C4 C5 . . . . 71.4(3) ?
    C8 C3 C4 C6 . . . . 132.3(3) ?
    C2 C3 C4 C6 . . . . -47.6(3) ?
    C8 C3 C4 C11 . . . . 13.9(4) ?
    C2 C3 C4 C11 . . . . -166.0(2) ?
    C3 C4 C6 C7 . . . . 48.7(3) ?
    C5 C4 C6 C7 . . . . -69.2(3) ?
    C11 C4 C6 C7 . . . . 167.6(2) ?
    O1 C1 C7 C6 . . . . 178.6(2) ?
    C2 C1 C7 C6 . . . . 57.9(3) ?
    C4 C6 C7 C1 . . . . -56.2(3) ?
    C2 C3 C8 C9 . . . . -178.1(3) ?
    C4 C3 C8 C9 . . . . 2.0(5) ?
    C3 C8 C9 O2 . . . . -111.9(3) ?
    C3 C8 C9 C10 . . . . 13.7(4) ?
    O2 C9 C10 C12 . . . . -42.1(3) ?
    C8 C9 C10 C12 . . . . -167.3(3) ?
    O2 C9 C10 C11 . . . . 80.6(3) ?
    C8 C9 C10 C11 . . . . -44.6(3) ?
    C12 C10 C11 C16 . . . . -46.3(3) ?
    C9 C10 C11 C16 . . . . -169.1(3) ?
    C12 C10 C11 C4 . . . . -174.3(2) ?
    C9 C10 C11 C4 . . . . 62.9(3) ?
    C3 C4 C11 C10 . . . . -45.6(3) ?
    C5 C4 C11 C10 . . . . 74.3(3) ?
    C6 C4 C11 C10 . . . . -164.0(2) ?
    C3 C4 C11 C16 . . . . -173.3(2) ?
    C5 C4 C11 C16 . . . . -53.4(3) ?
    C6 C4 C11 C16 . . . . 68.3(3) ?
    C11 C10 C12 C13 . . . . 56.7(3) ?
    C9 C10 C12 C13 . . . . 179.1(2) ?
    C11 C10 C12 C17 . . . . -179.2(3) ?
    C9 C10 C12 C17 . . . . -56.9(3) ?
    C10 C12 C13 C15 . . . . -61.8(3) ?
    C17 C12 C13 C15 . . . . 167.4(3) ?
    C10 C12 C13 C14 . . . . 59.3(3) ?
    C17 C12 C13 C14 . . . . -71.4(3) ?
    C10 C12 C13 C19 . . . . 176.3(2) ?
    C17 C12 C13 C19 . . . . 45.6(3) ?
    C12 C13 C15 C16 . . . . 58.3(3) ?
    C14 C13 C15 C16 . . . . -63.5(3) ?
    C19 C13 C15 C16 . . . . 169.3(3) ?
    C13 C15 C16 C11 . . . . -54.6(4) ?
    C10 C11 C16 C15 . . . . 47.4(4) ?
    C4 C11 C16 C15 . . . . 175.1(3) ?
    C10 C12 C17 C18 . . . . -165.3(3) ?
    C13 C12 C17 C18 . . . . -36.2(3) ?
    C12 C17 C18 C19 . . . . 12.4(3) ?
    C17 C18 C19 C20 . . . . 144.2(3) ?
    C17 C18 C19 C13 . . . . 15.1(3) ?
    C12 C13 C19 C20 . . . . -161.2(3) ?
    C15 C13 C19 C20 . . . . 85.0(4) ?
    C14 C13 C19 C20 . . . . -42.7(4) ?
    C12 C13 C19 C18 . . . . -36.5(3) ?
    C15 C13 C19 C18 . . . . -150.3(3) ?
    C14 C13 C19 C18 . . . . 82.0(3) ?
    C18 C19 C20 C22 . . . . 59.9(4) ?
    C13 C19 C20 C22 . . . . -179.5(3) ?
    C18 C19 C20 C21 . . . . -176.4(3) ?
    C13 C19 C20 C21 . . . . -55.7(4) ?
    C21 C20 C22 C23 . . . . 70.0(4) ?
    C19 C20 C22 C23 . . . . -164.7(3) ?
    C20 C22 C23 C24 . . . . -173.5(3) ?
    C22 C23 C24 C27 . . . . -58.9(5) ?
    C22 C23 C24 C25 . . . . 173.2(4) ?
    C27 C24 C25 C26 . . . . 162.0(5) ?
    C23 C24 C25 C26 . . . . -70.2(6) ?
    C25 C24 C27 C28 . . . . 63.1(5) ?
    C23 C24 C27 C28 . . . . -63.4(5) ?
    C25 C24 C27 C29 . . . . -62.9(5) ?
    C23 C24 C27 C29 . . . . 170.6(4) ?
    O3 C30 C31 C32 . . . . 177.6(2) ?
    C36 C30 C31 C32 . . . . -54.6(3) ?
    C30 C31 C32 C37 . . . . -125.8(3) ?
    C30 C31 C32 C33 . . . . 52.0(3) ?
    C37 C32 C33 C34 . . . . -112.4(3) ?
    C31 C32 C33 C34 . . . . 70.0(3) ?
    C37 C32 C33 C35 . . . . 129.4(3) ?
    C31 C32 C33 C35 . . . . -48.3(3) ?
    C37 C32 C33 C40 . . . . 10.0(4) ?
    C31 C32 C33 C40 . . . . -167.7(2) ?
    C32 C33 C35 C36 . . . . 50.8(3) ?
    C34 C33 C35 C36 . . . . -66.4(3) ?
    C40 C33 C35 C36 . . . . 171.7(2) ?
    O3 C30 C36 C35 . . . . -176.2(3) ?
    C31 C30 C36 C35 . . . . 57.4(3) ?
    C33 C35 C36 C30 . . . . -57.4(3) ?
    C31 C32 C37 C38 . . . . 179.3(3) ?
    C33 C32 C37 C38 . . . . 1.7(5) ?
    C32 C37 C38 O4 . . . . -105.2(3) ?
    C32 C37 C38 C39 . . . . 16.8(4) ?
    O4 C38 C39 C41 . . . . -51.0(3) ?
    C37 C38 C39 C41 . . . . -169.8(2) ?
    O4 C38 C39 C40 . . . . 72.2(3) ?
    C37 C38 C39 C40 . . . . -46.5(3) ?
    C38 C39 C40 C45 . . . . -172.5(2) ?
    C41 C39 C40 C45 . . . . -48.6(3) ?
    C38 C39 C40 C33 . . . . 59.4(3) ?
    C41 C39 C40 C33 . . . . -176.7(2) ?
    C32 C33 C40 C39 . . . . -39.8(3) ?
    C34 C33 C40 C39 . . . . 80.6(3) ?
    C35 C33 C40 C39 . . . . -158.7(2) ?
    C32 C33 C40 C45 . . . . -167.3(2) ?
    C34 C33 C40 C45 . . . . -47.0(3) ?
    C35 C33 C40 C45 . . . . 73.8(3) ?
    C38 C39 C41 C46 . . . . -54.3(3) ?
    C40 C39 C41 C46 . . . . -178.1(3) ?
    C38 C39 C41 C42 . . . . -178.2(2) ?
    C40 C39 C41 C42 . . . . 58.0(3) ?
    C39 C41 C42 C44 . . . . -61.4(3) ?
    C46 C41 C42 C44 . . . . 167.4(2) ?
    C39 C41 C42 C43 . . . . 59.7(3) ?
    C46 C41 C42 C43 . . . . -71.5(3) ?
    C39 C41 C42 C48 . . . . 176.6(2) ?
    C46 C41 C42 C48 . . . . 45.4(3) ?
    C43 C42 C44 C45 . . . . -64.1(3) ?
    C41 C42 C44 C45 . . . . 57.6(3) ?
    C48 C42 C44 C45 . . . . 168.2(3) ?
    C42 C44 C45 C40 . . . . -54.5(3) ?
    C39 C40 C45 C44 . . . . 48.5(3) ?
    C33 C40 C45 C44 . . . . 176.0(2) ?
    C39 C41 C46 C47 . . . . -163.5(3) ?
    C42 C41 C46 C47 . . . . -34.9(3) ?
    C41 C46 C47 C48 . . . . 10.5(3) ?
    C46 C47 C48 C49 . . . . 146.1(3) ?
    C46 C47 C48 C42 . . . . 17.3(3) ?
    C44 C42 C48 C49 . . . . 84.2(3) ?
    C43 C42 C48 C49 . . . . -44.0(4) ?
    C41 C42 C48 C49 . . . . -162.2(3) ?
    C44 C42 C48 C47 . . . . -151.3(3) ?
    C43 C42 C48 C47 . . . . 80.5(3) ?
    C41 C42 C48 C47 . . . . -37.7(3) ?
    C47 C48 C49 C50 . . . . -179.1(3) ?
    C42 C48 C49 C50 . . . . -58.5(4) ?
    C47 C48 C49 C51 . . . . 56.9(3) ?
    C42 C48 C49 C51 . . . . 177.5(3) ?
    C50 C49 C51 C52 . . . . 80.5(4) ?
    C48 C49 C51 C52 . . . . -153.8(3) ?
    C49 C51 C52 C53 . . . . 170.2(4) ?
    C51 C52 C53 C54 . . . . -63.0(5) ?
    C51 C52 C53 C56 . . . . 63.3(5) ?
    C52 C53 C54 C55 . . . . -45.6(6) ?
    C56 C53 C54 C55 . . . . -172.9(4) ?
    C54 C53 C56 C58 . . . . -54.0(5) ?
    C52 C53 C56 C58 . . . . 178.7(4) ?
    C54 C53 C56 C57 . . . . -178.4(4) ?
    C52 C53 C56 C57 . . . . 54.3(5) ?
loop_
    _geom_hbond_atom_site_label_D
    _geom_hbond_atom_site_label_H
    _geom_hbond_atom_site_label_A
    _geom_hbond_site_symmetry_A
    _geom_hbond_distance_DH
    _geom_hbond_distance_HA
    _geom_hbond_distance_DA
    _geom_hbond_angle_DHA
    _geom_hbond_publ_flag
    O1 H1O O4 . 0.84 1.92 2.762(3) 178 yes
    O2 H2O O3 . 0.84 1.87 2.686(3) 165 yes
    O3 H3O O1 1_455 0.84 1.86 2.694(3) 170 yes
data_global
_journal_date_recd_electronic     2008-10-12
_journal_date_accepted     2008-10-13
_journal_name_full     'Acta Crystallographica, Section E'
_journal_year     2008
_journal_volume     64
_journal_issue     11
_journal_page_first     o2163
_journal_page_last     o2163
_journal_paper_category     QO
_journal_coeditor_code     BT2810
_publ_contact_author_name     'Seik Weng Ng'
_publ_contact_author_address
;
Department of Chemistry
University of Malaya
50603 Kuala Lumpur
Malaysia
;
_publ_contact_author_email     'seikweng@um.edu.my'
_publ_contact_author_fax     '603-7967-4193'
_publ_contact_author_phone     '603-7967-6778'
_publ_section_title
;\
17-(5-Ethyl-6-methylheptan-2-yl)-10,13-dimethyl-2,3,4,7,8,9,10,11,12,13,14,15,\
16,17-tetradecahydro-1<i>H</i>-cyclopenta[<i>a</i>]phenanthrene-3,7-diol from
<i>Chisocheton tomentosus</i> (<i>Meliaceae</i> family)
;
loop_
    _publ_author_name
    _publ_author_address
    'Najmuldeen, Ibrahim A.'
;
Department of Chemistry
University of Malaya
50603 Kuala Lumpur
Malaysia
;
    'Hadi, Abdul Hamid Abdul'
;
Department of Chemistry
University of Malaya
50603 Kuala Lumpur
Malaysia
;
    'Awang, Khalijah'
;
Department of Chemistry
University of Malaya
50603 Kuala Lumpur
Malaysia
;
    'Mohamad, Khalit'
;
Department of Chemistry
University of Malaya
50603 Kuala Lumpur
Malaysia
;
    'Ng, Seik Weng'
;
Department of Chemistry
University of Malaya
50603 Kuala Lumpur
Malaysia
;
