# Supplementary material for: 17-(5-Ethyl-6-methyl­heptan-2-yl)-10,13-dimethyl-2,3,4,7,8,9,10,11,12,13,14,15,16,17-tetra­deca­hydro-1H-cyclo­penta[a]phenanthrene-3,7-diol from Chisocheton tomentosus (Meliaceae)
Source: Acta Crystallogr Sect E Struct Rep Online. 2008 Oct 22;64(Pt 11):o2163. doi: 10.1107/S1600536808033163 (PMC2959616; doi:10.1107/S1600536808033163)
Supplement: Supplementary file 2 [file e-64-o2163-Isup2.hkl]

# 
# h,k,l, Fc-squared, Fo-squared, sigma(Fo-squared) and status flag 
# 
data_I
_shelx_title '  P21' 
_shelx_refln_list_code          4 
_shelx_F_calc_maximum      245.85 
_exptl_crystal_F_000       960.00 
_reflns_d_resolution_high  0.7697 
 
loop_ 
 _symmetry_equiv_pos_as_xyz 
 'x, y, z' 
 '-x, y+1/2, -z' 
 
_cell_length_a     8.1690 
_cell_length_b    12.2369 
_cell_length_c    25.6945 
_cell_angle_alpha  90.000 
_cell_angle_beta   93.652 
_cell_angle_gamma  90.000 
 
_shelx_F_squared_multiplier     1.000 
 
loop_ 
 _refln_index_h 
 _refln_index_k 
 _refln_index_l 
 _refln_F_squared_calc 
 _refln_F_squared_meas 
 _refln_F_squared_sigma 
 _refln_observed_status 
   1   0   0      216.90      245.05      6.09 o 
   2   0   0     8993.01    12496.66    213.26 o 
   3   0   0     1230.33     1617.67     28.56 o 
   4   0   0     1119.68     1439.10     29.89 o 
   5   0   0      231.81      257.81      7.84 o 
   6   0   0      960.08     1061.77     23.50 o 
   7   0   0      418.30      440.66     14.73 o 
   8   0   0        8.31        9.59      4.68 o 
   9   0   0       64.41       56.84      7.07 o 
   1   1   0     7253.02     9286.97    130.32 o 
   2   1   0       40.61      104.30      6.72 o 
   3   1   0     1479.07     2004.85     26.73 o 
   4   1   0       38.31       52.23      2.07 o 
   5   1   0       79.44      125.51      5.34 o 
   6   1   0       81.66      105.41      4.23 o 
   7   1   0      203.29      232.16      6.24 o 
   8   1   0       47.54       66.38      4.26 o 
   9   1   0      112.99      114.57     12.95 o 
   0   2   0     3666.85     3632.83    126.58 o 
   1   2   0       82.39       62.39      2.59 o 
   2   2   0     8197.16    10137.71    179.81 o 
   3   2   0      395.14      449.55      7.98 o 
   4   2   0      652.12      770.65     13.59 o 
   5   2   0     1277.95     1446.21     20.00 o 
   6   2   0      658.85      800.04     12.16 o 
   7   2   0      308.31      367.06      7.29 o 
   8   2   0      248.67      222.69      6.57 o 
   9   2   0      257.06      258.33     17.18 o 
  10   2   0       28.37       36.51     10.81 o 
   1   3   0     3462.91     3866.92    130.42 o 
   2   3   0      122.14      169.72     10.50 o 
   3   3   0       97.76      141.50      8.09 o 
   4   3   0      372.99      479.08      9.23 o 
   5   3   0     1664.79     2027.09     32.10 o 
   6   3   0     1774.96     1992.74     29.21 o 
   7   3   0      211.41      225.88      5.64 o 
   8   3   0       24.34       44.70      4.88 o 
   9   3   0       27.80       34.23     10.47 o 
  10   3   0      149.79      129.33     13.89 o 
   0   4   0     2273.62     2313.34     62.52 o 
   1   4   0       17.88       19.18      1.93 o 
   2   4   0     2440.44     2628.22     60.41 o 
   3   4   0       35.86       53.19      4.79 o 
   4   4   0      264.96      310.64      6.36 o 
   5   4   0      281.34      413.23     11.07 o 
   6   4   0      324.60      360.42      7.89 o 
   7   4   0      111.77      149.11     11.06 o 
   8   4   0      230.80      233.75      8.85 o 
   9   4   0      127.08      152.65     11.04 o 
  10   4   0       67.92       53.16     12.48 o 
   1   5   0      912.16      939.45     22.52 o 
   2   5   0      794.11      710.90     18.70 o 
   3   5   0      124.53      168.55     10.99 o 
   4   5   0      216.79      234.47      6.28 o 
   5   5   0       77.36       85.37      3.73 o 
   6   5   0      292.68      364.19      8.05 o 
   7   5   0       47.59       78.24     11.40 o 
   8   5   0      163.25      192.32      8.17 o 
   9   5   0      430.53      398.11     17.66 o 
  10   5   0       65.00       67.05     12.89 o 
   0   6   0     5044.83     5515.43    137.21 o 
   1   6   0       76.94       90.64      3.31 o 
   2   6   0      855.49      994.32     48.05 o 
   3   6   0       47.98       97.68     11.35 o 
   4   6   0       56.92       64.49      4.68 o 
   5   6   0       28.83       40.79      3.46 o 
   6   6   0      253.76      260.32      9.72 o 
   7   6   0       57.21       75.27      6.64 o 
   8   6   0      236.89      245.98      9.03 o 
   9   6   0       23.62       24.27      8.42 o 
   1   7   0       60.08       67.44      3.28 o 
   2   7   0       58.43       51.02      3.43 o 
   3   7   0      174.10      199.51      8.58 o 
   4   7   0      201.11      219.90      6.43 o 
   5   7   0       50.32       88.97      5.92 o 
   6   7   0        7.50       15.03      4.98 o 
   7   7   0      257.67      251.24     10.52 o 
   8   7   0        6.32        0.04      4.84 o 
   9   7   0       45.37       35.18      8.95 o 
   0   8   0      790.70      776.03     21.81 o 
   1   8   0       24.31       40.91      3.20 o 
   2   8   0      315.26      371.66      7.96 o 
   3   8   0      212.28      217.71      5.99 o 
   4   8   0      452.98      543.40     14.69 o 
   5   8   0       30.05       50.32      7.43 o 
   6   8   0      281.04      264.26     10.37 o 
   7   8   0      186.09      193.40     11.30 o 
   8   8   0       26.46       27.03      6.73 o 
   9   8   0        0.33       -7.86      8.53 o 
   1   9   0      598.28      552.41     19.71 o 
   2   9   0      128.05      164.54      7.48 o 
   3   9   0      419.33      424.99     14.39 o 
   4   9   0        8.89       17.00      4.72 o 
   5   9   0      399.64      392.51     12.52 o 
   6   9   0      193.62      218.02     10.00 o 
   7   9   0       67.72       81.98      7.31 o 
   8   9   0       24.15       23.09      8.90 o 
   0  10   0      636.17      569.60     17.82 o 
   1  10   0      169.79      187.42      8.04 o 
   2  10   0      297.24      273.14      9.66 o 
   3  10   0      261.64      266.92     10.28 o 
   4  10   0      426.06      402.34     13.47 o 
   5  10   0       25.05       46.13      6.05 o 
   6  10   0      147.43      147.54      8.44 o 
   7  10   0        5.22       -1.69      6.93 o 
   8  10   0       31.49       26.18     14.83 o 
   1  11   0       80.55      106.91      6.42 o 
   2  11   0      365.81      347.88     11.36 o 
   3  11   0       10.44       12.94      7.95 o 
   4  11   0      168.12      167.88      7.46 o 
   5  11   0       21.76       29.87      6.21 o 
   6  11   0       70.20       77.06      7.53 o 
   7  11   0       24.26       20.03      6.95 o 
   0  12   0       53.03       50.34      9.66 o 
   1  12   0      485.16      443.78     15.97 o 
   2  12   0       18.14       30.45      5.69 o 
   3  12   0       28.44       54.64      6.55 o 
   4  12   0       66.61       77.90      7.22 o 
   5  12   0       94.20       95.32      6.67 o 
   6  12   0      106.68       96.95      7.28 o 
   1  13   0       23.27       24.80      6.66 o 
   2  13   0      151.68      184.28     20.17 o 
   3  13   0        3.91       24.45      6.13 o 
   4  13   0      154.17      154.66      9.23 o 
   5  13   0       21.93       64.24      7.73 o 
   6  13   0       22.22       41.23      8.83 o 
   0  14   0        0.61       -6.31      9.46 o 
   1  14   0       17.47       42.74     10.44 o 
   2  14   0      114.07      129.08     10.40 o 
   3  14   0      157.71      185.47     11.74 o 
   4  14   0      153.40      150.86     11.15 o 
   5  14   0       86.15       94.91     15.33 o 
   1  15   0        7.87       25.21      8.05 o 
   2  15   0      155.45      178.02     12.22 o 
   3  15   0      234.40      227.76     13.58 o 
  -9   0   1      124.93      121.10     18.02 o 
  -8   0   1        2.27        0.48      4.52 o 
  -7   0   1        5.64       29.31      4.61 o 
  -6   0   1       71.77      102.52      5.29 o 
  -5   0   1       49.88       58.14      3.93 o 
  -4   0   1     1759.50     2580.93     52.04 o 
  -3   0   1        0.16        6.08      2.08 o 
  -2   0   1     1479.79     1692.15     34.20 o 
  -1   0   1        0.18       -1.42      0.95 o 
   0   0   1     6192.52        0.00      0.03 o 
   1   0   1       67.11       69.40      2.25 o 
   2   0   1     2955.53     3674.48     63.07 o 
   3   0   1      554.56      611.66     13.56 o 
   4   0   1        6.77       15.45      4.13 o 
   5   0   1      109.02      122.78      5.80 o 
   6   0   1        3.08       12.90      4.20 o 
   7   0   1      462.79      498.33     13.37 o 
   8   0   1        7.04        8.17      4.40 o 
   9   0   1       36.58       31.88      6.61 o 
  -9   1   1       39.88       52.89     10.00 o 
  -8   1   1      109.69      122.98      4.77 o 
  -7   1   1      133.65      152.12      5.13 o 
  -6   1   1      185.27      226.45      5.65 o 
  -5   1   1      904.77     1151.82     15.23 o 
  -4   1   1      272.58      332.01      8.26 o 
  -3   1   1      992.47     1336.74     20.05 o 
  -2   1   1     1811.86     1815.21     24.11 o 
  -1   1   1      584.71      700.55     13.53 o 
   1   1   1    17073.95    21021.90    294.39 o 
   2   1   1     3609.82     3723.53     52.27 o 
   3   1   1     2438.45     3002.78     39.34 o 
   4   1   1      244.77      288.52      5.14 o 
   5   1   1      302.49      342.26      6.10 o 
   6   1   1      433.98      443.96      8.36 o 
   7   1   1      425.84      457.07      9.66 o 
   8   1   1      226.31      230.47      7.01 o 
   9   1   1      179.03      169.66      8.26 o 
  10   1   1      102.55       87.56      8.99 o 
 -10   2   1       74.23       65.44     11.68 o 
  -9   2   1      225.16      203.70     16.24 o 
  -8   2   1      151.63      170.72     10.29 o 
  -7   2   1      522.59      668.31     12.83 o 
  -6   2   1       50.02      100.65      3.59 o 
  -5   2   1     1112.87     1361.52     20.44 o 
  -4   2   1      881.68     1100.58     16.54 o 
  -3   2   1      134.40      152.54      4.45 o 
  -2   2   1      998.38     1164.88     21.03 o 
  -1   2   1      410.79      303.65      7.25 o 
   0   2   1    20316.94    21479.32    530.38 o 
   1   2   1      132.88      110.17      4.45 o 
   2   2   1     2039.83     2498.74     42.45 o 
   3   2   1      225.07      283.11      5.20 o 
   4   2   1      268.24      283.76      6.47 o 
   5   2   1       89.68      135.25      6.68 o 
   6   2   1     2103.76     2376.01     32.13 o 
   7   2   1      141.08      167.62      4.93 o 
   8   2   1       40.56       72.30      4.49 o 
   9   2   1      205.56      210.78     20.81 o 
  10   2   1       39.24       40.07     10.07 o 
 -10   3   1       33.67       38.05     10.40 o 
  -9   3   1       34.94       56.25     17.08 o 
  -8   3   1      153.19      180.56      7.62 o 
  -7   3   1      312.04      345.37      7.51 o 
  -6   3   1      541.65      707.42     13.35 o 
  -5   3   1     1316.20     1568.89     23.32 o 
  -4   3   1      383.86      494.45      9.25 o 
  -3   3   1      985.88     1134.52     20.21 o 
  -2   3   1      113.27      133.03      6.08 o 
  -1   3   1     1486.22     1427.29     25.91 o 
   0   3   1      312.06      246.65      4.84 o 
   1   3   1     1953.24     2268.71     74.22 o 
   2   3   1      518.54      579.61     11.86 o 
   3   3   1      194.78      199.90      4.14 o 
   4   3   1      201.65      232.89      4.90 o 
   5   3   1      644.16      764.83     12.30 o 
   6   3   1     1756.57     1910.44     26.29 o 
   7   3   1      243.23      249.91      5.98 o 
   8   3   1      290.07      335.63      8.84 o 
   9   3   1      165.06      188.40     16.51 o 
  10   3   1       27.82       22.08     11.01 o 
 -10   4   1      102.80       76.31     13.15 o 
  -9   4   1      221.28      215.88     12.90 o 
  -8   4   1       61.10       80.46      5.79 o 
  -7   4   1      782.71      813.74     17.62 o 
  -6   4   1      500.27      538.95     11.67 o 
  -5   4   1      997.22     1180.43     19.74 o 
  -4   4   1      677.69      791.69     13.49 o 
  -3   4   1      171.03      196.96      5.21 o 
  -2   4   1     1563.99     1747.30     58.49 o 
  -1   4   1      274.06      237.87      8.04 o 
   0   4   1     4179.01     4308.94     75.69 o 
   1   4   1      572.33      524.29     10.39 o 
   2   4   1       62.22       86.47      6.85 o 
   3   4   1     1321.84     1444.37     23.33 o 
   4   4   1       37.72       41.28      2.85 o 
   5   4   1      152.93      208.39      7.04 o 
   6   4   1       66.41      125.58      6.66 o 
   7   4   1      176.85      185.86      5.26 o 
   8   4   1      634.63      625.85     14.76 o 
   9   4   1      342.52      362.23     21.48 o 
  10   4   1       46.57       33.22     11.95 o 
 -10   5   1      109.06      136.35     16.78 o 
  -9   5   1       55.40       93.71     24.83 o 
  -8   5   1      322.70      334.99     11.53 o 
  -7   5   1      670.93      630.73     17.16 o 
  -6   5   1      218.40      249.64      9.45 o 
  -5   5   1      207.83      264.52      6.11 o 
  -4   5   1      185.50      196.38      5.74 o 
  -3   5   1      187.55      266.25     13.76 o 
  -2   5   1      667.73      597.83     12.27 o 
  -1   5   1     1981.14     2306.61     41.66 o 
   0   5   1      385.36      405.36     10.08 o 
   1   5   1       81.27       74.35      7.52 o 
   2   5   1      589.80      536.35     11.62 o 
   3   5   1      771.90      860.51     29.53 o 
   4   5   1      123.67      143.24      4.93 o 
   5   5   1      328.72      349.25      8.45 o 
   6   5   1      328.83      431.39      9.26 o 
   7   5   1      191.68      208.10      7.90 o 
   8   5   1      212.14      223.68     12.85 o 
   9   5   1       11.03       24.77     17.72 o 
  10   5   1       65.67       50.27     12.28 o 
  -9   6   1       68.44       77.27     10.17 o 
  -8   6   1      455.75      447.70     12.44 o 
  -7   6   1      210.89      223.90      9.71 o 
  -6   6   1       76.37       85.39      6.76 o 
  -5   6   1      246.29      221.99      6.74 o 
  -4   6   1      259.97      290.28      7.46 o 
  -3   6   1      521.92      515.90     10.69 o 
  -2   6   1      454.45      479.53     10.18 o 
  -1   6   1      119.99      104.87      4.08 o 
   0   6   1     2862.95     3148.91     59.10 o 
   1   6   1       96.96       95.83      5.60 o 
   2   6   1     2303.49     2403.13     43.69 o 
   3   6   1      443.28      449.95      9.63 o 
   4   6   1       37.64       35.50      2.92 o 
   5   6   1      250.27      276.42     10.08 o 
   6   6   1      112.82      144.17      7.71 o 
   7   6   1        5.27       10.38      4.42 o 
   8   6   1       55.91       90.93      9.82 o 
   9   6   1       46.80       40.79      9.01 o 
  -9   7   1        9.77       17.98      8.52 o 
  -8   7   1       19.81       23.46      5.48 o 
  -7   7   1      252.39      287.60     11.00 o 
  -6   7   1        6.92       11.50      5.17 o 
  -5   7   1      308.17      324.75     10.84 o 
  -4   7   1      113.20      138.18      5.00 o 
  -3   7   1      535.66      537.39     13.16 o 
  -2   7   1       35.91       30.79      2.74 o 
  -1   7   1       32.85       38.15      2.56 o 
   0   7   1      456.56      480.44     10.12 o 
   1   7   1      242.64      218.57      5.99 o 
   2   7   1       76.75       83.05      3.52 o 
   3   7   1      118.45      134.85      4.27 o 
   4   7   1      132.67      144.42      5.31 o 
   5   7   1      362.66      359.64     15.11 o 
   6   7   1      133.13      135.37      7.38 o 
   7   7   1       31.05       46.77      8.43 o 
   8   7   1       37.65       41.95      8.96 o 
   9   7   1       72.84       66.50     10.01 o 
  -9   8   1        4.32        9.71      9.34 o 
  -8   8   1        8.80       21.00      6.39 o 
  -7   8   1       84.84      102.03      7.57 o 
  -6   8   1      193.92      237.08      9.98 o 
  -5   8   1      241.81      250.58     12.55 o 
  -4   8   1     1416.55     1333.99     30.41 o 
  -3   8   1       71.07       93.36      4.29 o 
  -2   8   1      473.85      553.19     11.92 o 
  -1   8   1       62.91       75.72      5.46 o 
   0   8   1      237.55      266.58      9.26 o 
   1   8   1      132.54      112.98      4.67 o 
   2   8   1      939.36      977.20     17.12 o 
   3   8   1      185.18      202.11      6.55 o 
   4   8   1      734.03      756.47     15.45 o 
   5   8   1       26.60       53.17      8.73 o 
   6   8   1      186.11      191.26      9.22 o 
   7   8   1       26.07       34.31      6.20 o 
   8   8   1      172.46      181.70     12.70 o 
   9   8   1        8.32       13.02      9.26 o 
  -8   9   1        1.30        4.76      6.44 o 
  -7   9   1       14.73       35.50      6.69 o 
  -6   9   1      494.92      453.49     14.12 o 
  -5   9   1      129.84      167.19      8.49 o 
  -4   9   1       65.18       77.12      6.16 o 
  -3   9   1      709.39      774.39     18.77 o 
  -2   9   1      524.57      490.71     11.50 o 
  -1   9   1      421.16      444.64     15.55 o 
   0   9   1      168.21      166.47      6.69 o 
   1   9   1       60.42       91.80      5.07 o 
   2   9   1      154.94      183.22      8.18 o 
   3   9   1      184.53      203.61      5.91 o 
   4   9   1       83.12       95.61      6.22 o 
   5   9   1      626.69      664.09     20.73 o 
   6   9   1       23.44       51.76      6.27 o 
   7   9   1      189.23      182.80      9.74 o 
   8   9   1       18.20       13.78      8.59 o 
  -8  10   1       10.98        6.69      6.83 o 
  -7  10   1       26.81       38.26      8.59 o 
  -6  10   1       36.21       43.43      6.77 o 
  -5  10   1       96.84      119.61      7.63 o 
  -4  10   1      189.85      247.59      9.89 o 
  -3  10   1      443.42      444.22     11.33 o 
  -2  10   1      266.46      255.87     10.21 o 
  -1  10   1      172.01      164.23      7.58 o 
   0  10   1       85.14      144.87      7.36 o 
   1  10   1      207.22      239.18      7.52 o 
   2  10   1       58.32       83.05      8.58 o 
   3  10   1      139.57      177.64      6.19 o 
   4  10   1      226.62      233.05      8.26 o 
   5  10   1       62.63       81.78      6.95 o 
   6  10   1      150.55      146.90      8.35 o 
   7  10   1       27.23       22.74      6.34 o 
   8  10   1       17.53       12.44      8.69 o 
  -7  11   1       68.28       60.86      7.85 o 
  -6  11   1      178.41      175.09     15.52 o 
  -5  11   1       91.19       77.30     11.39 o 
  -4  11   1      152.73      177.28      7.64 o 
  -3  11   1       55.98       68.81      6.22 o 
  -2  11   1      177.35      212.16     10.00 o 
  -1  11   1      351.16      291.45     13.93 o 
   0  11   1      366.95      351.56     10.93 o 
   1  11   1      235.62      213.85      8.76 o 
   2  11   1      506.11      471.36     13.52 o 
   3  11   1       52.42       60.78     11.91 o 
   4  11   1       31.04       50.95      7.77 o 
   5  11   1       26.99       59.39      5.83 o 
   6  11   1       76.43       76.13      7.41 o 
   7  11   1        2.76       -1.25      6.18 o 
  -6  12   1       65.09       51.69      7.57 o 
  -5  12   1       27.31       35.21      5.79 o 
  -4  12   1       67.51      100.42      7.68 o 
  -3  12   1       98.10      116.93      9.98 o 
  -2  12   1       27.28       29.66      5.63 o 
  -1  12   1      401.95      396.15     14.81 o 
   0  12   1       72.38       57.33      6.98 o 
   1  12   1      200.82      207.73     10.81 o 
   2  12   1       75.75       71.52      6.47 o 
   3  12   1      198.71      208.00     19.38 o 
   4  12   1       63.18       85.15      8.65 o 
   5  12   1      189.51      198.88     10.26 o 
   6  12   1       25.93       50.17      6.43 o 
  -6  13   1       76.54       91.54      7.64 o 
  -5  13   1      181.79      210.15     11.18 o 
  -4  13   1       55.73       71.18      7.47 o 
  -3  13   1       29.99       40.22      6.77 o 
  -2  13   1      109.63      107.15      8.92 o 
  -1  13   1       25.46       25.13      6.93 o 
   0  13   1        4.75       27.41      8.32 o 
   1  13   1       32.70       28.14      6.76 o 
   2  13   1      290.13      297.88     13.43 o 
   3  13   1       66.79       64.56      8.20 o 
   4  13   1      125.97      135.31      8.56 o 
   5  13   1      109.83      124.59      8.95 o 
   6  13   1       28.89       44.84      7.93 o 
  -5  14   1       29.13       54.06      8.04 o 
  -4  14   1      122.90      108.56     10.20 o 
  -3  14   1       70.75       94.42      9.51 o 
  -2  14   1       64.17       82.45      8.95 o 
  -1  14   1      106.71       85.10      8.72 o 
   0  14   1       19.02       28.14      7.66 o 
   1  14   1       75.51       93.93     16.81 o 
   2  14   1       63.94       84.57     11.48 o 
   3  14   1      137.69      160.10     11.25 o 
   4  14   1       16.18       58.38     15.20 o 
  -3  15   1       31.43       61.56      9.40 o 
  -2  15   1      162.49      178.97     12.34 o 
  -1  15   1       23.23       51.97      9.53 o 
   0  15   1      224.02      185.94     12.05 o 
   1  15   1        3.13        0.14     11.85 o 
   2  15   1      231.91      242.18     13.41 o 
   3  15   1       99.22      105.02     15.30 o 
  -9   0   2        9.08       15.30     10.47 o 
  -8   0   2        2.03       -2.73      4.31 o 
  -7   0   2      355.61      426.58     12.11 o 
  -6   0   2      260.06      311.03      9.47 o 
  -5   0   2       88.26       94.52      4.60 o 
  -4   0   2        1.82        5.72      3.60 o 
  -3   0   2        5.68        4.84      2.29 o 
  -2   0   2     1362.22     1849.91     37.60 o 
  -1   0   2        6.46       13.18      1.68 o 
   0   0   2     1757.64       -0.76      0.50 o 
   1   0   2        0.08       -5.44      3.62 o 
   2   0   2     3190.69     3757.26     89.17 o 
   3   0   2        1.12       -0.96      2.53 o 
   4   0   2      222.32      367.27     11.27 o 
   5   0   2        0.84        2.04      4.03 o 
   6   0   2       44.75       49.25      7.79 o 
   7   0   2       49.18       56.18      5.04 o 
   8   0   2      113.00      122.72      8.25 o 
   9   0   2        0.00        0.17      5.92 o 
  -9   1   2       34.25       46.25      7.39 o 
  -8   1   2      276.92      288.66      7.78 o 
  -7   1   2      133.93      174.36      5.59 o 
  -6   1   2      298.83      304.88      6.53 o 
  -5   1   2      373.35      461.64      9.77 o 
  -4   1   2      425.60      514.48      8.55 o 
  -3   1   2      113.83      136.37      3.41 o 
  -2   1   2       66.30      103.64      2.78 o 
  -1   1   2      497.78      508.21     20.83 o 
   0   1   2       48.51       41.58      2.01 o 
   1   1   2     2340.45     2708.72     35.22 o 
   2   1   2      178.03      120.55      2.70 o 
   3   1   2     1029.13     1297.44     17.54 o 
   4   1   2      214.84      244.07      4.67 o 
   5   1   2        5.70       11.26      1.98 o 
   6   1   2       76.87       85.92      3.76 o 
   7   1   2       35.20       58.15      4.04 o 
   8   1   2      382.15      380.97      9.94 o 
   9   1   2       41.63       46.41      4.85 o 
  10   1   2       47.34       42.37     11.38 o 
  -9   2   2      147.12      156.81      9.81 o 
  -8   2   2       34.23       52.60      6.13 o 
  -7   2   2     1589.58     1663.35     25.33 o 
  -6   2   2      197.65      201.08      5.19 o 
  -5   2   2     1156.03     1386.71     20.81 o 
  -4   2   2     1355.46     1736.13     23.53 o 
  -3   2   2      256.51      304.26      5.41 o 
  -2   2   2     1259.12     1394.38     22.05 o 
  -1   2   2      422.81      299.08     11.37 o 
   0   2   2    12985.45    13689.12    232.27 o 
   1   2   2     1156.43     1030.46     16.37 o 
   2   2   2     1733.88     1717.65     24.56 o 
   3   2   2      107.14      103.35      3.02 o 
   4   2   2      331.08      401.35      6.54 o 
   5   2   2       15.25       24.12      2.14 o 
   6   2   2      650.56      750.77     11.51 o 
   7   2   2      183.60      185.11      5.69 o 
   8   2   2       24.17       49.02      7.06 o 
   9   2   2      320.36      328.87     16.41 o 
  10   2   2       61.89       54.57      8.56 o 
 -10   3   2      143.02      134.37     14.56 o 
  -9   3   2      112.99      115.44      7.92 o 
  -8   3   2      636.44      638.15     15.01 o 
  -7   3   2      458.78      511.07     10.81 o 
  -6   3   2      431.72      515.29     10.18 o 
  -5   3   2      308.01      399.87      8.05 o 
  -4   3   2       47.19       74.52     11.76 o 
  -3   3   2      378.64      422.93     13.86 o 
  -2   3   2      231.61      264.80      9.23 o 
  -1   3   2     6118.28     6589.36    134.64 o 
   0   3   2      722.61      573.76     10.95 o 
   1   3   2     2336.76     2405.20     44.19 o 
   2   3   2      560.80      485.97      8.52 o 
   3   3   2      327.78      319.76      7.18 o 
   4   3   2       35.36       33.27      2.07 o 
   5   3   2      207.57      242.41      5.03 o 
   6   3   2      422.29      486.23      8.34 o 
   7   3   2      107.01      127.86      4.32 o 
   8   3   2      918.42      871.53     27.82 o 
   9   3   2      196.95      208.90     17.15 o 
  10   3   2       97.42       91.28     13.36 o 
 -10   4   2       50.32       64.38     10.94 o 
  -9   4   2      261.43      290.89      9.98 o 
  -8   4   2       63.72       71.55      6.98 o 
  -7   4   2      523.41      572.44     16.17 o 
  -6   4   2       66.43      112.68      7.56 o 
  -5   4   2     1189.30     1252.72     20.83 o 
  -4   4   2      876.64      993.91     16.54 o 
  -3   4   2      266.84      263.44      7.55 o 
  -2   4   2       74.51      116.42      4.97 o 
  -1   4   2      124.68      129.87      5.96 o 
   0   4   2     3342.91     3385.88     53.70 o 
   1   4   2      804.44      801.30     13.48 o 
   2   4   2     2098.87     2404.32     43.91 o 
   3   4   2       39.97       44.44      3.28 o 
   4   4   2       48.82       73.24      2.88 o 
   5   4   2      278.30      320.71      6.42 o 
   6   4   2     1341.35     1395.08     19.80 o 
   7   4   2       71.99       88.32      3.79 o 
   8   4   2      179.26      187.68      9.50 o 
   9   4   2      173.70      192.42     17.25 o 
  10   4   2       16.94      -10.34     10.27 o 
 -10   5   2      139.80      144.44     12.37 o 
  -9   5   2      177.46      201.03     12.80 o 
  -8   5   2      211.78      226.02      8.93 o 
  -7   5   2      233.78      290.42     16.06 o 
  -6   5   2       97.28      128.12      7.26 o 
  -5   5   2      183.53      188.06      6.11 o 
  -4   5   2      163.57      158.41      5.10 o 
  -3   5   2      689.46      750.05     14.50 o 
  -2   5   2      336.66      294.85      6.99 o 
  -1   5   2     2555.89     2625.95     47.31 o 
   0   5   2      981.37     1005.82     17.40 o 
   1   5   2      473.88      462.63     11.65 o 
   2   5   2       90.58       97.58      5.46 o 
   3   5   2     1201.36     1190.72     19.63 o 
   4   5   2      129.40      118.20      4.21 o 
   5   5   2      486.26      516.80      9.78 o 
   6   5   2     1125.44     1148.32     16.76 o 
   7   5   2      227.96      203.02      7.01 o 
   8   5   2      209.98      196.60     12.38 o 
   9   5   2       20.41       32.35     10.81 o 
  -9   6   2      148.98      145.22     11.93 o 
  -8   6   2      280.29      321.52     10.49 o 
  -7   6   2      228.91      276.02     11.86 o 
  -6   6   2       63.78       88.86      6.42 o 
  -5   6   2       24.39       33.07      4.58 o 
  -4   6   2      109.13      155.97      5.16 o 
  -3   6   2      120.81      169.48      9.08 o 
  -2   6   2      331.93      375.33      8.31 o 
  -1   6   2      369.40      318.49      7.32 o 
   0   6   2      719.65      973.93     28.58 o 
   1   6   2     1657.96     1614.47     29.89 o 
   2   6   2     1594.53     1744.21     32.12 o 
   3   6   2      197.48      240.91      6.29 o 
   4   6   2      173.07      174.22      9.38 o 
   5   6   2      318.08      322.87      8.29 o 
   6   6   2      351.63      316.64     11.64 o 
   7   6   2       98.95      101.19      6.02 o 
   8   6   2      231.79      227.27     13.28 o 
   9   6   2       57.60       45.14      8.92 o 
  -9   7   2        8.95        3.92      8.02 o 
  -8   7   2       98.61      101.58      8.69 o 
  -7   7   2      530.24      536.84     21.91 o 
  -6   7   2       18.84       17.33      5.15 o 
  -5   7   2      454.80      426.93     12.72 o 
  -4   7   2       56.32       75.83      4.45 o 
  -3   7   2      553.32      560.83     11.69 o 
  -2   7   2       39.91       41.48      2.86 o 
  -1   7   2      145.97      158.83      6.02 o 
   0   7   2      652.73      681.15     13.52 o 
   1   7   2      146.93      158.85      5.21 o 
   2   7   2      324.11      328.37      7.71 o 
   3   7   2       42.56       65.39      3.16 o 
   4   7   2       69.50       79.38      5.33 o 
   5   7   2      384.84      452.49     10.69 o 
   6   7   2       76.48       73.83      6.07 o 
   7   7   2       38.26       64.67      7.18 o 
   8   7   2       15.80        8.15      7.88 o 
   9   7   2      115.98      131.71     11.86 o 
  -9   8   2       24.13        8.17      9.04 o 
  -8   8   2       22.57       28.02      6.52 o 
  -7   8   2       22.14       26.14      6.01 o 
  -6   8   2      138.98      148.95     10.71 o 
  -5   8   2      341.85      371.32     11.94 o 
  -4   8   2      202.43      308.44     26.20 o 
  -3   8   2       72.93       67.79      3.75 o 
  -2   8   2      502.66      579.23     23.39 o 
  -1   8   2      124.88      114.89      4.22 o 
   0   8   2       16.82       51.86      5.17 o 
   1   8   2       41.38       41.91      3.31 o 
   2   8   2      507.92      576.14     12.26 o 
   3   8   2       68.80       71.17      5.69 o 
   4   8   2       80.86      131.34     19.11 o 
   5   8   2      208.44      183.38      8.20 o 
   6   8   2       34.62       51.39      6.16 o 
   7   8   2       33.46       46.89      6.77 o 
   8   8   2       47.42       51.89      9.29 o 
   9   8   2       15.97        5.22     13.52 o 
  -8   9   2       14.71       15.94      6.81 o 
  -7   9   2       73.99       63.80      7.36 o 
  -6   9   2      452.93      464.32     14.40 o 
  -5   9   2       73.32      110.92      7.42 o 
  -4   9   2       60.37       60.52      5.93 o 
  -3   9   2     1334.25     1339.84     30.39 o 
  -2   9   2      216.73      231.50      7.16 o 
  -1   9   2      244.99      299.96      9.70 o 
   0   9   2       68.48      105.56      4.69 o 
   1   9   2       18.83       40.12      7.89 o 
   2   9   2      338.14      333.84      8.62 o 
   3   9   2       31.42       56.20      5.47 o 
   4   9   2      415.02      359.25     11.51 o 
   5   9   2      800.47      787.92     28.18 o 
   6   9   2      128.77      115.75      7.48 o 
   7   9   2      143.83      137.02      8.17 o 
   8   9   2       50.02       38.65      9.25 o 
  -8  10   2        4.26       -0.10      8.00 o 
  -7  10   2        8.79       21.71      6.55 o 
  -6  10   2       54.21       60.46      6.91 o 
  -5  10   2      282.27      265.21     10.82 o 
  -4  10   2      527.13      506.59     14.68 o 
  -3  10   2      153.00      160.01     10.20 o 
  -2  10   2       78.69      165.43     16.88 o 
  -1  10   2      257.80      223.77      8.56 o 
   0  10   2      273.75      266.11      9.47 o 
   1  10   2      447.79      425.39     10.32 o 
   2  10   2      349.44      284.69      9.77 o 
   3  10   2      266.63      258.03      8.85 o 
   4  10   2      174.89      178.04      7.36 o 
   5  10   2      195.98      200.67      9.27 o 
   6  10   2        3.57       17.29      5.81 o 
   7  10   2       29.58       23.05      6.25 o 
   8  10   2       43.28       46.89      9.93 o 
  -7  11   2       13.16       11.78      6.74 o 
  -6  11   2       12.08       24.17      6.55 o 
  -5  11   2       42.47       37.09      6.50 o 
  -4  11   2      284.02      299.39     11.18 o 
  -3  11   2      101.38      103.01      6.07 o 
  -2  11   2      353.36      321.64     10.96 o 
  -1  11   2       53.99       90.24      6.13 o 
   0  11   2      274.52      250.68      9.17 o 
   1  11   2       85.68      131.62      6.95 o 
   2  11   2      129.97      159.96      7.98 o 
   3  11   2       55.56       72.74      6.27 o 
   4  11   2      170.59      177.59      9.75 o 
   5  11   2      361.35      363.99     10.77 o 
   6  11   2       72.59       82.71      6.36 o 
   7  11   2       45.58       44.91      8.71 o 
  -6  12   2       10.01       20.49      7.75 o 
  -5  12   2       60.31       68.51      6.41 o 
  -4  12   2      164.68      172.11      7.89 o 
  -3  12   2      105.20       97.51      7.33 o 
  -2  12   2        3.49       13.73      5.45 o 
  -1  12   2      395.43      389.53     12.33 o 
   0  12   2       51.69       47.07      6.76 o 
   1  12   2       63.59       81.35     14.56 o 
   2  12   2       16.94       23.23      7.55 o 
   3  12   2      351.44      329.40     13.29 o 
   4  12   2      144.22      157.70      8.66 o 
   5  12   2      274.00      240.11     10.65 o 
   6  12   2      192.31      202.00     10.78 o 
  -6  13   2       21.47       27.66      6.56 o 
  -5  13   2       38.60       43.54      6.58 o 
  -4  13   2       21.06       50.06      6.95 o 
  -3  13   2       97.36       97.33      7.57 o 
  -2  13   2       27.77       43.48      7.49 o 
  -1  13   2       60.71       68.87      8.15 o 
   0  13   2       18.03       35.70      7.09 o 
   1  13   2       46.96       64.24      7.89 o 
   2  13   2      431.01      392.04     15.42 o 
   3  13   2      118.66      119.84      9.42 o 
   4  13   2       13.63       41.09      6.66 o 
   5  13   2      240.40      220.39     11.20 o 
   6  13   2       17.16       30.16      7.51 o 
  -5  14   2       49.11       34.47      7.73 o 
  -4  14   2       22.12       34.41      7.38 o 
  -3  14   2      124.27      123.21     13.36 o 
  -2  14   2       24.24       36.11      7.98 o 
  -1  14   2       14.56       19.98      7.28 o 
   0  14   2       16.31       19.80      7.32 o 
   1  14   2       31.47       31.77      7.52 o 
   2  14   2       94.41      102.87      9.30 o 
   3  14   2      168.96      157.80     12.72 o 
   4  14   2      234.03      192.72     12.31 o 
  -3  15   2       28.63       62.42      9.41 o 
  -2  15   2       72.39      104.60     10.46 o 
  -1  15   2      172.14      165.85     12.79 o 
   0  15   2       80.18      108.34     10.05 o 
   1  15   2       14.19       26.02      8.24 o 
   2  15   2       94.35      149.21     11.18 o 
   3  15   2       81.27       72.86     14.46 o 
  -9   0   3      102.76       94.63     12.55 o 
  -8   0   3        6.23        3.65      4.72 o 
  -7   0   3     1352.92     1521.74     32.82 o 
  -6   0   3      132.78      137.53      6.49 o 
  -5   0   3        5.95        4.57      3.03 o 
  -4   0   3      628.31      763.66     19.93 o 
  -3   0   3        1.73        3.03      2.95 o 
  -2   0   3      443.31      281.45      8.70 o 
  -1   0   3      234.59      282.12     12.68 o 
   0   0   3      919.71      845.40     29.80 o 
   1   0   3      544.40      654.50     16.28 o 
   2   0   3     2316.08     2980.25     71.02 o 
   3   0   3      188.25      177.76      6.69 o 
   4   0   3      229.16      288.48      9.63 o 
   5   0   3      335.83      479.71     14.52 o 
   6   0   3       88.60      104.56     13.66 o 
   7   0   3      128.65      128.80      6.68 o 
   8   0   3        2.27        7.01      5.62 o 
   9   0   3       53.96       57.56      7.28 o 
  -9   1   3        2.45        8.98      5.42 o 
  -8   1   3      111.89      127.60      7.77 o 
  -7   1   3       40.89       63.58      3.78 o 
  -6   1   3        4.57        7.37      3.17 o 
  -5   1   3      664.09      790.38     12.59 o 
  -4   1   3     1367.86     1558.92     25.14 o 
  -3   1   3      336.70      408.90      7.61 o 
  -2   1   3       27.16       43.57      3.03 o 
  -1   1   3     8228.37     8574.24    152.05 o 
   0   1   3      294.67      229.82      5.69 o 
   1   1   3    60441.43    62796.65   1644.02 o 
   2   1   3     1241.68     1225.78     17.54 o 
   3   1   3      143.01      161.83      3.34 o 
   4   1   3      397.94      473.94      7.40 o 
   5   1   3      711.10      854.18     13.32 o 
   6   1   3        5.99        3.51      2.54 o 
   7   1   3      722.83      751.29     13.87 o 
   8   1   3      414.51      412.13     10.54 o 
   9   1   3       49.57       47.49      4.99 o 
  10   1   3      161.24      152.45     10.62 o 
  -9   2   3       76.48       85.39      7.31 o 
  -8   2   3       86.91       91.70      7.90 o 
  -7   2   3     1537.45     1658.50     25.28 o 
  -6   2   3      148.08      150.49      5.19 o 
  -5   2   3     2138.65     2514.95     36.79 o 
  -4   2   3      827.20     1083.94     16.45 o 
  -3   2   3      117.51      148.37      3.42 o 
  -2   2   3      495.38      467.47      7.29 o 
  -1   2   3      119.78       62.19      3.45 o 
   0   2   3     6058.65     5922.95    117.33 o 
   1   2   3     3457.77     3429.20     48.36 o 
   2   2   3     1586.36     1713.57     22.66 o 
   3   2   3      122.72      143.23      3.16 o 
   4   2   3      208.31      277.83      5.06 o 
   5   2   3       62.64       75.97      2.79 o 
   6   2   3      105.17      126.30      4.04 o 
   7   2   3        6.46       11.21      3.23 o 
   8   2   3      271.44      285.64      8.60 o 
   9   2   3      451.66      436.87     24.90 o 
  10   2   3      166.86      134.71     23.66 o 
 -10   3   3       36.34       57.47      9.18 o 
  -9   3   3       26.35       30.81     11.04 o 
  -8   3   3      431.72      487.45     12.51 o 
  -7   3   3       47.17       78.57      6.92 o 
  -6   3   3      305.40      335.25      7.57 o 
  -5   3   3       62.73       97.58      6.17 o 
  -4   3   3     1187.14     1461.52     23.65 o 
  -3   3   3      251.76      301.79      8.47 o 
  -2   3   3        6.54       10.74      2.61 o 
  -1   3   3     8920.55     9321.08    190.00 o 
   0   3   3      471.67      385.40      7.50 o 
   1   3   3       30.87       52.49      3.19 o 
   2   3   3       44.24       76.37      2.59 o 
   3   3   3      413.60      435.25      7.27 o 
   4   3   3      113.16      134.76      3.44 o 
   5   3   3       24.78       29.56      2.30 o 
   6   3   3      277.35      305.17      6.73 o 
   7   3   3      309.14      325.76      6.83 o 
   8   3   3      416.49      411.28     10.50 o 
   9   3   3       26.80       28.74     14.77 o 
  10   3   3       37.56       57.59     12.15 o 
 -10   4   3        8.11       12.09      8.46 o 
  -9   4   3      233.78      253.17      9.50 o 
  -8   4   3       71.97       73.67      5.88 o 
  -7   4   3      245.46      302.32     10.92 o 
  -6   4   3      166.00      182.69      8.21 o 
  -5   4   3      253.75      302.03     14.79 o 
  -4   4   3      580.20      657.03     15.82 o 
  -3   4   3      121.89      136.74      4.17 o 
  -2   4   3       38.92       51.27      2.30 o 
  -1   4   3     1818.80     1673.41     35.24 o 
   0   4   3      618.75      674.07     12.91 o 
   1   4   3     1388.27     1298.10     20.87 o 
   2   4   3     3624.62     3977.68    107.32 o 
   3   4   3      296.67      325.52      5.89 o 
   4   4   3       82.06       95.81      3.25 o 
   5   4   3      688.19      653.70     10.13 o 
   6   4   3      531.19      636.30     10.29 o 
   7   4   3      578.49      581.42      9.86 o 
   8   4   3       25.49       17.05      7.08 o 
   9   4   3      152.29      136.72     10.42 o 
  10   4   3       41.83       20.54     10.74 o 
 -10   5   3      126.99      152.93     22.52 o 
  -9   5   3       16.66       26.01      5.40 o 
  -8   5   3       67.56       83.78      6.25 o 
  -7   5   3      385.45      415.65     13.23 o 
  -6   5   3       79.10      113.11      6.72 o 
  -5   5   3       74.30       78.65      4.12 o 
  -4   5   3      526.90      546.51     11.38 o 
  -3   5   3      237.82      275.46      8.55 o 
  -2   5   3       82.84       69.42      4.37 o 
  -1   5   3     3024.57     3001.06     69.56 o 
   0   5   3     1497.65     1602.15     34.60 o 
   1   5   3     1821.48     2277.47     40.70 o 
   2   5   3      786.80      809.12     13.69 o 
   3   5   3       35.03       58.57      4.89 o 
   4   5   3      192.26      176.24      5.01 o 
   5   5   3      129.85      159.89      4.61 o 
   6   5   3      276.88      353.55      6.95 o 
   7   5   3       63.83       72.62      4.73 o 
   8   5   3       12.33       19.98      6.23 o 
   9   5   3       41.02       26.65     10.74 o 
  -9   6   3       68.44       88.87      6.95 o 
  -8   6   3      275.63      295.54     11.68 o 
  -7   6   3     1305.97     1194.04     28.53 o 
  -6   6   3        0.39       14.96      6.47 o 
  -5   6   3      174.99      162.55      7.55 o 
  -4   6   3      736.10      755.21     15.01 o 
  -3   6   3      506.02      456.47     12.09 o 
  -2   6   3      841.63      801.37     19.69 o 
  -1   6   3      562.73      436.42      9.25 o 
   0   6   3     1341.30     1550.99     25.44 o 
   1   6   3      663.69      809.17     15.57 o 
   2   6   3      234.95      301.61     15.69 o 
   3   6   3       36.63       40.33      4.72 o 
   4   6   3      373.25      406.70      8.38 o 
   5   6   3      144.88      174.31      5.58 o 
   6   6   3       98.26      105.62      4.83 o 
   7   6   3        5.36        5.48      4.26 o 
   8   6   3        0.51       -0.51      7.38 o 
   9   6   3       26.77       22.28     11.01 o 
  -9   7   3       37.24       45.65      6.29 o 
  -8   7   3       73.95       82.42      9.89 o 
  -7   7   3      266.54      288.00     11.39 o 
  -6   7   3      355.55      308.81     11.08 o 
  -5   7   3       72.27      112.87     11.54 o 
  -4   7   3       45.08       46.84      4.69 o 
  -3   7   3      140.75      168.47      7.82 o 
  -2   7   3       20.76       19.26      2.20 o 
  -1   7   3      147.11      143.96      4.84 o 
   0   7   3       82.32      139.26      7.28 o 
   1   7   3      457.02      493.39     10.47 o 
   2   7   3      608.74      586.90     12.18 o 
   3   7   3      337.65      351.95      7.41 o 
   4   7   3       20.85       14.73      2.95 o 
   5   7   3      763.32      724.28     15.17 o 
   6   7   3       20.60       24.11      4.90 o 
   7   7   3      439.55      405.99     11.35 o 
   8   7   3        0.01        4.01      7.63 o 
   9   7   3        6.55       -3.36     10.27 o 
  -9   8   3       52.61       97.36     24.43 o 
  -8   8   3       95.51       85.15      7.83 o 
  -7   8   3      142.40      157.15      8.70 o 
  -6   8   3       69.87       79.01      6.82 o 
  -5   8   3      498.54      563.90     15.66 o 
  -4   8   3      190.51      187.55      8.29 o 
  -3   8   3       58.02       66.53      3.65 o 
  -2   8   3     1740.77     1688.33     37.49 o 
  -1   8   3       63.40       56.06      3.09 o 
   0   8   3       95.72       94.26      5.64 o 
   1   8   3       21.93       19.83      3.02 o 
   2   8   3      590.34      552.42     11.83 o 
   3   8   3       43.16       61.72      3.07 o 
   4   8   3      189.15      185.55      6.34 o 
   5   8   3       75.06       88.78      6.11 o 
   6   8   3      175.18      182.95     15.43 o 
   7   8   3       38.16       46.87      5.36 o 
   8   8   3       58.96       60.35      9.50 o 
   9   8   3        9.24        0.63     12.18 o 
  -8   9   3       24.23       19.82      6.85 o 
  -7   9   3       45.62       57.06      7.04 o 
  -6   9   3      301.29      307.85     11.66 o 
  -5   9   3       52.45       75.54      6.49 o 
  -4   9   3       60.88       76.66      6.03 o 
  -3   9   3     1540.26     1546.77     34.64 o 
  -2   9   3       96.94      136.84     16.98 o 
  -1   9   3      729.76      654.68     16.02 o 
   0   9   3      461.71      450.87     10.34 o 
   1   9   3      238.25      274.25     18.43 o 
   2   9   3      198.27      198.39      7.49 o 
   3   9   3      242.44      206.37      5.80 o 
   4   9   3       71.01       95.80      4.49 o 
   5   9   3      521.56      533.35     15.15 o 
   6   9   3       59.45       66.41     10.95 o 
   7   9   3       78.12       89.93     10.24 o 
   8   9   3        6.68        0.56      8.12 o 
  -8  10   3       69.80       69.38      8.24 o 
  -7  10   3       18.83       27.12      6.84 o 
  -6  10   3       39.05       51.84      6.74 o 
  -5  10   3      294.00      279.16     10.92 o 
  -4  10   3      237.67      230.25     16.41 o 
  -3  10   3       68.54       92.10     10.21 o 
  -2  10   3     1009.20      946.28     19.52 o 
  -1  10   3       21.54       56.49      7.16 o 
   0  10   3      208.32      205.47      8.01 o 
   1  10   3      332.86      378.81      9.59 o 
   2  10   3       60.98       85.46      5.77 o 
   3  10   3       19.85       37.46      5.46 o 
   4  10   3       89.00      105.70      6.85 o 
   5  10   3      121.78      147.22      7.05 o 
   6  10   3       38.76       35.06      6.07 o 
   7  10   3        8.70       13.24      8.27 o 
   8  10   3       85.65       93.90     15.37 o 
  -7  11   3       20.89       26.23      7.14 o 
  -6  11   3        8.55       13.19      6.19 o 
  -5  11   3      164.61      170.08      9.60 o 
  -4  11   3      218.06      231.75     10.14 o 
  -3  11   3       47.34       76.35      5.65 o 
  -2  11   3      190.92      200.79      8.81 o 
  -1  11   3      185.47      162.81      7.97 o 
   0  11   3       54.17       52.03      5.21 o 
   1  11   3      264.62      273.01     11.60 o 
   2  11   3      126.69      142.19      7.48 o 
   3  11   3      140.48      134.86      9.30 o 
   4  11   3      218.40      215.29     10.33 o 
   5  11   3      109.62      138.69      8.41 o 
   6  11   3      152.19      127.41      7.18 o 
   7  11   3       69.84       76.21     11.90 o 
  -6  12   3       18.92       26.19      7.05 o 
  -5  12   3      112.98      124.52      8.75 o 
  -4  12   3       24.17       44.62      6.67 o 
  -3  12   3      115.21      143.87      9.42 o 
  -2  12   3       83.20      110.11     12.06 o 
  -1  12   3      467.52      430.94     12.95 o 
   0  12   3        9.31       24.55      6.27 o 
   1  12   3       21.57       37.01     11.41 o 
   2  12   3      106.55      104.19      8.18 o 
   3  12   3      238.26      239.11     10.69 o 
   4  12   3       24.93       47.01      6.60 o 
   5  12   3       57.72       86.87     11.19 o 
   6  12   3       65.41       95.41      8.35 o 
  -6  13   3        2.07       -0.39      5.80 o 
  -5  13   3       14.46       17.11      6.06 o 
  -4  13   3      117.50      115.71      8.33 o 
  -3  13   3       87.15       96.11      7.70 o 
  -2  13   3       14.51       41.88      6.33 o 
  -1  13   3       25.75       39.82      7.26 o 
   0  13   3      221.13      179.62     10.63 o 
   1  13   3        8.04        9.77      6.59 o 
   2  13   3       86.86      125.66      9.15 o 
   3  13   3       24.12       58.98      7.87 o 
   4  13   3      254.14      242.73     10.79 o 
   5  13   3      103.62      133.87      8.97 o 
  -4  14   3       76.54      108.79      8.96 o 
  -3  14   3      109.17      123.60     13.93 o 
  -2  14   3       39.81       56.49      8.47 o 
  -1  14   3       21.31       32.01     14.46 o 
   0  14   3        0.76        6.82      7.01 o 
   1  14   3        7.04        8.62     15.40 o 
   2  14   3       71.72       77.38      8.68 o 
   3  14   3      359.69      313.34     17.95 o 
   4  14   3      359.47      338.62     15.54 o 
  -3  15   3      104.15      126.78     12.28 o 
  -2  15   3       17.82       33.01      8.63 o 
  -1  15   3       74.35       73.78      9.31 o 
   0  15   3       90.95      112.87     14.40 o 
   1  15   3       35.13       35.45      8.66 o 
   2  15   3       56.20       73.53      9.33 o 
   3  15   3       49.83       69.58      9.44 o 
  -9   0   4        2.95       10.40      9.66 o 
  -8   0   4      102.94      122.73      7.01 o 
  -7   0   4     2415.29     2580.15     66.32 o 
  -6   0   4      614.71      620.98     18.71 o 
  -5   0   4      408.85      492.50     22.95 o 
  -4   0   4     8524.67    10713.05    265.48 o 
  -3   0   4      162.38      164.88      6.95 o 
  -2   0   4     6205.58     6153.86    152.55 o 
  -1   0   4      257.76      322.89      9.06 o 
   0   0   4     2194.80     1963.81     65.81 o 
   1   0   4      670.31      762.74     20.27 o 
   2   0   4    43134.14    49670.00   1168.20 o 
   3   0   4       35.01       57.06      3.86 o 
   4   0   4      832.44     1128.33     28.76 o 
   5   0   4       11.68       11.38      4.30 o 
   6   0   4       15.82       20.07      4.57 o 
   7   0   4      604.39      555.52     14.35 o 
   8   0   4        0.26       -6.54      5.08 o 
   9   0   4        0.85        6.73      7.11 o 
  10   0   4       14.81       10.90      6.84 o 
  -9   1   4       17.07       12.72      6.75 o 
  -8   1   4      377.92      382.36     12.41 o 
  -7   1   4       86.23      110.03      7.16 o 
  -6   1   4      337.16      368.62      7.46 o 
  -5   1   4      168.30      216.69      5.64 o 
  -4   1   4      694.40      840.50     17.07 o 
  -3   1   4     1266.61     1560.37     33.01 o 
  -2   1   4      178.11      168.59      5.33 o 
  -1   1   4     1987.15     1959.61     31.04 o 
   0   1   4       48.18       44.07      1.89 o 
   1   1   4    41279.27    44018.99    605.22 o 
   2   1   4     1250.99     1436.63     20.45 o 
   3   1   4      345.28      389.62      6.45 o 
   4   1   4       53.74       72.34      2.58 o 
   5   1   4      309.84      314.87      6.84 o 
   6   1   4       16.00       21.25      2.79 o 
   7   1   4      470.21      488.99     10.55 o 
   8   1   4       31.17       42.23      4.49 o 
   9   1   4       36.43       39.38      4.85 o 
  10   1   4      118.60      108.91      9.75 o 
 -10   2   4       92.54      120.74     16.11 o 
  -9   2   4       75.33       88.48      7.65 o 
  -8   2   4      125.11      140.27      7.67 o 
  -7   2   4      524.41      579.17     10.52 o 
  -6   2   4      311.94      299.48      6.53 o 
  -5   2   4      702.94      836.22     13.37 o 
  -4   2   4     3046.01     3779.09     54.23 o 
  -3   2   4      356.83      379.41      7.09 o 
  -2   2   4     1335.78     1292.04     27.42 o 
  -1   2   4      927.84      787.19     18.18 o 
   0   2   4     6977.15     7188.24    122.50 o 
   1   2   4      345.43      267.29      4.98 o 
   2   2   4      504.53      488.23      7.12 o 
   3   2   4       14.46       15.20      1.48 o 
   4   2   4      308.90      356.55      6.00 o 
   5   2   4       96.31      102.78      3.55 o 
   6   2   4      492.63      455.37      8.41 o 
   7   2   4        7.33        1.49      3.43 o 
   8   2   4      180.08      164.17      7.60 o 
   9   2   4       61.75       56.62      6.21 o 
  10   2   4       73.34       68.75      8.87 o 
 -10   3   4      169.99      170.38     11.98 o 
  -9   3   4        1.38        2.38      5.75 o 
  -8   3   4       55.75       91.97      7.69 o 
  -7   3   4       62.32       75.59      7.27 o 
  -6   3   4       36.23       29.36      2.92 o 
  -5   3   4      322.80      340.55      7.12 o 
  -4   3   4     1781.41     2120.44     33.70 o 
  -3   3   4     1090.10     1413.45     22.57 o 
  -2   3   4       54.35       63.92      3.43 o 
  -1   3   4      756.06      727.96     16.08 o 
   0   3   4      846.32      713.56     13.25 o 
   1   3   4      957.75      959.01     15.34 o 
   2   3   4     1091.14      957.54     14.19 o 
   3   3   4       13.67       13.67      1.54 o 
   4   3   4      245.81      243.96      4.70 o 
   5   3   4       35.10       40.08      2.41 o 
   6   3   4      180.94      209.56      5.58 o 
   7   3   4      515.16      570.27     11.29 o 
   8   3   4      198.98      192.89      7.35 o 
   9   3   4       25.15       25.61      9.93 o 
  10   3   4      132.77      118.36     10.39 o 
 -10   4   4       23.17       18.24      8.45 o 
  -9   4   4       51.95       76.85      6.53 o 
  -8   4   4       39.83       43.81      6.30 o 
  -7   4   4      249.43      285.34     12.74 o 
  -6   4   4      266.67      290.47     10.18 o 
  -5   4   4      357.14      388.75      7.80 o 
  -4   4   4       16.92       28.45      2.43 o 
  -3   4   4      324.94      355.78      9.71 o 
  -2   4   4       15.72       29.15      2.99 o 
  -1   4   4      122.77      116.78      5.03 o 
   0   4   4     1588.64     1953.39     35.34 o 
   1   4   4     1369.09     1388.81     22.31 o 
   2   4   4      468.55      522.50     15.26 o 
   3   4   4      142.40      153.58      3.73 o 
   4   4   4      366.98      383.30      7.02 o 
   5   4   4      227.94      236.90      5.04 o 
   6   4   4      506.29      532.39      8.99 o 
   7   4   4      368.34      392.63      9.09 o 
   8   4   4        0.52        0.48      6.21 o 
   9   4   4      180.14      162.67     10.90 o 
  10   4   4      142.99      134.57     15.03 o 
 -10   5   4      131.51      129.51     11.64 o 
  -9   5   4      120.20      116.35      7.24 o 
  -8   5   4      151.82      174.12      9.40 o 
  -7   5   4      320.44      327.96     11.70 o 
  -6   5   4      836.08      738.98     18.88 o 
  -5   5   4      598.88      615.67     19.20 o 
  -4   5   4      318.13      326.52      7.69 o 
  -3   5   4      843.00      896.10     17.00 o 
  -2   5   4      478.31      446.25     13.04 o 
  -1   5   4      355.52      466.32     18.01 o 
   0   5   4     1057.73     1091.00     20.40 o 
   1   5   4     3653.93     3947.49     61.65 o 
   2   5   4      458.50      457.52     10.78 o 
   3   5   4      973.09      983.61     16.59 o 
   4   5   4       52.79       68.00      4.31 o 
   5   5   4      469.59      478.77      8.08 o 
   6   5   4      333.39      361.42      7.06 o 
   7   5   4       15.37       16.88      3.45 o 
   8   5   4       32.88       35.67     12.08 o 
   9   5   4       82.11       63.96     12.22 o 
  -9   6   4       82.59       99.53      7.18 o 
  -8   6   4      138.16      161.56      9.07 o 
  -7   6   4      139.02      248.66     47.08 o 
  -6   6   4      246.76      232.64      9.72 o 
  -5   6   4      106.09      126.53      6.79 o 
  -4   6   4      217.46      246.96     15.16 o 
  -3   6   4       62.38       87.74      7.96 o 
  -2   6   4      954.21      911.18     20.73 o 
  -1   6   4       13.27       16.87      3.77 o 
   0   6   4      754.11      885.74     15.11 o 
   1   6   4     1424.25     1392.11     25.58 o 
   2   6   4      491.75      464.69      8.68 o 
   3   6   4       28.41       30.85      2.92 o 
   4   6   4      237.38      224.42      9.26 o 
   5   6   4      106.73      117.97      5.62 o 
   6   6   4      277.32      262.22      6.61 o 
   7   6   4       86.13       97.24      7.49 o 
   8   6   4       41.77       43.20      8.36 o 
   9   6   4       38.51       29.87     12.08 o 
  -9   7   4       66.11       77.79      7.05 o 
  -8   7   4      216.08      204.53     10.93 o 
  -7   7   4      133.05      181.74     16.47 o 
  -6   7   4      271.40      277.97     10.75 o 
  -5   7   4      241.47      221.48     10.74 o 
  -4   7   4       17.69       20.75      4.72 o 
  -3   7   4      111.65      134.71      5.20 o 
  -2   7   4      214.55      221.18      9.55 o 
  -1   7   4     1318.67     1284.13     24.14 o 
   0   7   4      259.37      266.19      6.86 o 
   1   7   4      538.14      602.65     15.65 o 
   2   7   4      264.80      267.20      6.01 o 
   3   7   4      247.89      275.51     10.26 o 
   4   7   4       15.99       16.92      3.01 o 
   5   7   4      433.08      468.56     12.99 o 
   6   7   4       65.90       68.50      5.00 o 
   7   7   4      373.85      339.80     15.87 o 
   8   7   4       42.71       47.95     13.52 o 
   9   7   4      117.57      112.55     14.77 o 
  -9   8   4       30.47       44.05      7.41 o 
  -8   8   4       47.10       53.62      7.52 o 
  -7   8   4      125.90      119.34      8.25 o 
  -6   8   4       21.95       26.66      5.72 o 
  -5   8   4      878.19      794.38     20.08 o 
  -4   8   4      492.79      459.27     13.29 o 
  -3   8   4       26.65       24.83      4.23 o 
  -2   8   4     1587.63     1498.45     44.25 o 
  -1   8   4       49.95       52.41      3.05 o 
   0   8   4       11.11       19.44      2.93 o 
   1   8   4       93.32       81.62      6.14 o 
   2   8   4       58.02       60.80      3.80 o 
   3   8   4      275.11      255.20      6.32 o 
   4   8   4      186.74      223.35     10.15 o 
   5   8   4       97.50      120.15      5.38 o 
   6   8   4      405.69      397.86     11.10 o 
   7   8   4       10.23        2.47      8.42 o 
   8   8   4       12.80       10.31      8.04 o 
  -8   9   4       12.21       20.30      6.98 o 
  -7   9   4        6.36        5.62      6.03 o 
  -6   9   4       17.34       43.61      6.30 o 
  -5   9   4      317.47      306.70     15.92 o 
  -4   9   4       76.49       84.69      6.32 o 
  -3   9   4     1068.64     1045.12     24.74 o 
  -2   9   4      542.57      510.37     13.88 o 
  -1   9   4      300.30      283.03     11.93 o 
   0   9   4      174.49      214.79      6.67 o 
   1   9   4      947.27      900.13     17.87 o 
   2   9   4       68.69       87.83      4.55 o 
   3   9   4      122.59      118.62      4.59 o 
   4   9   4       51.87       65.75      4.41 o 
   5   9   4      520.33      500.45     12.30 o 
   6   9   4       39.33       40.75      5.88 o 
   7   9   4       29.91       29.41      8.76 o 
   8   9   4        6.54        2.49      8.89 o 
  -8  10   4       96.47       99.37      9.04 o 
  -7  10   4       73.13       72.23      7.85 o 
  -6  10   4       96.04       97.34      7.91 o 
  -5  10   4      208.17      209.78      9.85 o 
  -4  10   4      120.55      123.22      7.49 o 
  -3  10   4       44.84       43.19      7.87 o 
  -2  10   4      785.56      871.11     21.90 o 
  -1  10   4      346.54      312.14     10.13 o 
   0  10   4      151.98      148.31      7.30 o 
   1  10   4      476.58      484.40     11.30 o 
   2  10   4      150.05      153.40      6.33 o 
   3  10   4      132.48      130.72      5.69 o 
   4  10   4      331.61      308.51     12.41 o 
   5  10   4      297.63      312.06      9.67 o 
   6  10   4       12.25       12.63      4.99 o 
   7  10   4       25.96       23.91      6.67 o 
   8  10   4       34.01       27.51      9.30 o 
  -7  11   4        2.45        7.24      6.76 o 
  -6  11   4       11.07        6.36      6.15 o 
  -5  11   4      168.33      171.06      9.29 o 
  -4  11   4       57.20       69.02      6.52 o 
  -3  11   4      236.34      228.01      8.21 o 
  -2  11   4      102.46      105.96      6.81 o 
  -1  11   4      166.46      155.39      7.70 o 
   0  11   4      224.69      203.61      8.42 o 
   1  11   4        7.82       39.53      5.84 o 
   2  11   4      109.49      116.04      6.67 o 
   3  11   4       23.87       35.52      4.02 o 
   4  11   4      221.82      212.81      9.75 o 
   5  11   4       82.94       95.19      7.36 o 
   6  11   4       92.98      103.34      7.95 o 
   7  11   4       46.22       57.54      8.09 o 
  -6  12   4       59.17       65.22      7.71 o 
  -5  12   4       81.32       82.64      7.78 o 
  -4  12   4        3.08       16.37      5.22 o 
  -3  12   4      175.79      176.35     10.90 o 
  -2  12   4       60.69       66.97      6.60 o 
  -1  12   4      336.87      327.34     11.14 o 
   0  12   4      158.47      141.08      9.23 o 
   1  12   4       28.32       26.59      8.56 o 
   2  12   4      157.90      181.38     10.24 o 
   3  12   4      233.19      237.93      9.92 o 
   4  12   4       55.58       56.87      6.62 o 
   5  12   4        6.43       11.31      6.82 o 
   6  12   4      121.44      138.25      8.96 o 
  -6  13   4       10.79        5.91      7.08 o 
  -5  13   4       97.06      100.15      7.47 o 
  -4  13   4       68.49       89.55      6.93 o 
  -3  13   4      134.48      160.70     16.76 o 
  -2  13   4       90.12      104.89     10.12 o 
  -1  13   4       23.19       35.71      7.33 o 
   0  13   4       82.42       91.98      8.36 o 
   1  13   4       19.02       18.77      6.82 o 
   2  13   4       16.06       42.90     10.91 o 
   3  13   4      131.61      155.74     10.46 o 
   4  13   4      153.14      189.85     12.99 o 
   5  13   4      236.23      228.92     11.14 o 
  -4  14   4      138.31      140.81      9.54 o 
  -3  14   4       35.52       40.04     11.28 o 
  -2  14   4       88.35       86.59      9.28 o 
  -1  14   4       21.48       32.12     14.80 o 
   0  14   4       13.29       16.42      7.37 o 
   1  14   4       18.08       13.28      7.52 o 
   2  14   4       12.36       27.73      7.89 o 
   3  14   4       33.99      110.69     10.10 o 
   4  14   4       67.01      100.36      9.80 o 
  -3  15   4       86.12       86.69     10.01 o 
  -2  15   4       65.90       90.77      9.97 o 
  -1  15   4       22.37       33.17      8.55 o 
   0  15   4       29.24       33.15      8.78 o 
   1  15   4        1.70       12.90      8.04 o 
   2  15   4       19.15       32.47      8.83 o 
   3  15   4       36.46       48.87      8.89 o 
 -10   0   5      163.70      171.28     17.79 o 
  -9   0   5      122.89      109.09      9.61 o 
  -8   0   5        3.56       10.89      4.74 o 
  -7   0   5      875.39      959.21     59.00 o 
  -6   0   5        0.71       -2.88      4.26 o 
  -5   0   5      284.46      319.54     17.52 o 
  -4   0   5     1320.76     1673.00     55.57 o 
  -3   0   5      448.64      495.47     14.45 o 
  -2   0   5      133.35       83.20      6.14 o 
  -1   0   5       26.73       41.50      2.77 o 
   0   0   5     1435.92     1050.72     25.66 o 
   1   0   5      876.11      702.10     17.58 o 
   2   0   5     5253.59     6275.47    148.28 o 
   3   0   5      486.32      503.87     14.00 o 
   4   0   5      152.18      182.82      7.47 o 
   5   0   5      134.86      142.80      9.63 o 
   6   0   5       64.56       79.21      4.69 o 
   7   0   5      150.42      152.71     23.36 o 
   8   0   5       44.24       48.83      6.59 o 
   9   0   5        0.47       -7.70      5.73 o 
  10   0   5      143.30      136.06     13.83 o 
 -10   1   5      105.47      107.05     10.96 o 
  -9   1   5       18.05       12.46      7.35 o 
  -8   1   5       33.11       52.91      5.18 o 
  -7   1   5       30.94       36.01      4.07 o 
  -6   1   5      132.57      143.44      5.32 o 
  -5   1   5       49.85       47.56      3.37 o 
  -4   1   5      850.34     1098.28     24.32 o 
  -3   1   5      636.74      764.83     17.14 o 
  -2   1   5       66.71       53.57      2.85 o 
  -1   1   5     2652.55     2696.14     42.47 o 
   0   1   5      258.89      170.92      3.40 o 
   1   1   5     2453.91     2694.64     37.70 o 
   2   1   5       62.67       77.79      2.24 o 
   3   1   5      152.87      177.23      3.74 o 
   4   1   5      318.13      316.00      5.80 o 
   5   1   5       68.21       81.91      3.45 o 
   6   1   5       29.79       39.36      3.15 o 
   7   1   5       54.48       55.56      4.41 o 
   8   1   5       96.36       95.29      5.43 o 
   9   1   5       14.75       13.22      4.50 o 
  10   1   5      230.54      225.56     24.16 o 
 -10   2   5       64.96       77.68      9.93 o 
  -9   2   5      116.27      100.98      7.62 o 
  -8   2   5       51.81       69.99      6.91 o 
  -7   2   5      465.24      454.42     11.72 o 
  -6   2   5      235.43      253.54      6.71 o 
  -5   2   5      292.61      331.12      7.41 o 
  -4   2   5      291.19      360.41      7.40 o 
  -3   2   5     1549.46     1769.78     28.54 o 
  -2   2   5     4296.00     4282.41    132.73 o 
  -1   2   5     1105.56     1052.05     15.37 o 
   0   2   5       57.45       47.71      3.98 o 
   1   2   5      954.46      885.25     12.87 o 
   2   2   5     3141.51     3763.47     61.89 o 
   3   2   5      112.14      128.09      3.20 o 
   4   2   5     1398.84     1580.77     22.98 o 
   5   2   5       71.18       82.96      3.07 o 
   6   2   5      179.10      187.69      5.03 o 
   7   2   5      198.85      182.75      6.87 o 
   8   2   5       55.38       64.28      5.06 o 
   9   2   5        3.56       -5.82      4.19 o 
  10   2   5       46.36       40.45      8.19 o 
 -10   3   5       57.00       46.31     13.56 o 
  -9   3   5       39.70       34.64      6.61 o 
  -8   3   5      222.91      190.99      8.01 o 
  -7   3   5      238.86      219.82      9.53 o 
  -6   3   5      136.03      126.67      5.25 o 
  -5   3   5      192.53      189.31      6.33 o 
  -4   3   5     2344.14     2648.19     42.52 o 
  -3   3   5     1076.89     1227.90     23.08 o 
  -2   3   5      540.22      502.43     10.16 o 
  -1   3   5      748.57      817.10     13.28 o 
   0   3   5      276.71      326.45      6.05 o 
   1   3   5     2784.54     2826.95     48.18 o 
   2   3   5      437.02      342.64      5.08 o 
   3   3   5      253.07      216.07      4.16 o 
   4   3   5      304.88      301.35      5.43 o 
   5   3   5      381.48      399.45      7.34 o 
   6   3   5      558.17      515.60      9.23 o 
   7   3   5      941.62      938.75     18.69 o 
   8   3   5      114.33      123.16      6.03 o 
   9   3   5       32.32       29.06      7.83 o 
  10   3   5      288.12      273.25     21.81 o 
 -10   4   5       17.94       23.74      8.58 o 
  -9   4   5       50.53       72.75      6.18 o 
  -8   4   5       21.04       26.24      5.89 o 
  -7   4   5       86.64      106.13      9.58 o 
  -6   4   5      422.26      473.32     13.74 o 
  -5   4   5      602.91      639.84     13.26 o 
  -4   4   5      263.42      263.57      8.63 o 
  -3   4   5      814.44      833.32     19.07 o 
  -2   4   5      794.45      824.25     19.66 o 
  -1   4   5       31.16       23.56      2.78 o 
   0   4   5     4640.65     4770.33     83.18 o 
   1   4   5     1121.78     1069.47     17.48 o 
   2   4   5      970.97     1039.34     16.90 o 
   3   4   5      362.21      340.30      5.76 o 
   4   4   5      441.33      461.03      7.48 o 
   5   4   5      147.87      146.15      4.10 o 
   6   4   5      411.01      446.02      7.95 o 
   7   4   5       62.31       68.95      4.66 o 
   8   4   5       89.97       91.79      6.56 o 
   9   4   5       12.62       -7.93      6.53 o 
  10   4   5       89.34       72.33      9.75 o 
 -10   5   5       40.92       50.06      9.46 o 
  -9   5   5       50.08       55.44      6.24 o 
  -8   5   5      363.54      361.79     14.31 o 
  -7   5   5      143.36      156.75      8.46 o 
  -6   5   5      138.50      174.74      9.45 o 
  -5   5   5      352.90      367.43     11.14 o 
  -4   5   5        6.74       16.10      4.19 o 
  -3   5   5      217.56      262.45      8.24 o 
  -2   5   5      388.07      416.74     10.76 o 
  -1   5   5      706.60      782.92     29.98 o 
   0   5   5      623.57      625.20     16.62 o 
   1   5   5     8568.86     9389.87    145.17 o 
   2   5   5      354.72      332.22     13.00 o 
   3   5   5      236.43      265.17      9.95 o 
   4   5   5       19.26       21.66      2.33 o 
   5   5   5        5.14       23.55      3.81 o 
   6   5   5      284.19      290.74      6.16 o 
   7   5   5      348.25      311.00      8.79 o 
   8   5   5      208.65      195.09     11.58 o 
   9   5   5      117.97      108.58     10.27 o 
  -9   6   5       83.65      113.06      7.48 o 
  -8   6   5       42.39       75.40      7.63 o 
  -7   6   5      169.86      155.84     16.06 o 
  -6   6   5       76.18       92.46      6.63 o 
  -5   6   5      127.14      139.15      7.43 o 
  -4   6   5      225.84      233.60      8.60 o 
  -3   6   5      106.95      108.78      7.75 o 
  -2   6   5      628.02      674.65     17.19 o 
  -1   6   5      501.41      464.34     16.89 o 
   0   6   5      392.33      514.44     14.46 o 
   1   6   5      902.11      899.09     17.11 o 
   2   6   5       69.38      123.99      7.99 o 
   3   6   5       95.79      124.80      3.85 o 
   4   6   5       72.59      102.72      4.09 o 
   5   6   5      145.89      124.30      4.44 o 
   6   6   5      112.53      118.12      4.67 o 
   7   6   5      100.43      112.09      7.85 o 
   8   6   5       73.16       65.97      8.51 o 
   9   6   5       14.59        7.99     10.27 o 
  -9   7   5        7.34       18.48     12.58 o 
  -8   7   5      127.17      149.07      9.09 o 
  -7   7   5      602.11      507.73     24.24 o 
  -6   7   5      109.07      104.70      6.95 o 
  -5   7   5       12.68       19.74      6.51 o 
  -4   7   5      393.21      352.30     10.95 o 
  -3   7   5      121.39      117.12      4.03 o 
  -2   7   5      502.93      512.39     13.21 o 
  -1   7   5     1626.24     1658.43     30.75 o 
   0   7   5      734.11      665.34     15.48 o 
   1   7   5       42.37       43.13      6.62 o 
   2   7   5       19.33       33.50      2.56 o 
   3   7   5      665.73      639.94     16.63 o 
   4   7   5       42.90       48.81      3.33 o 
   5   7   5      536.53      524.27      9.87 o 
   6   7   5      201.50      212.07      6.18 o 
   7   7   5      129.08      152.75     26.41 o 
   8   7   5       54.50       32.15     12.01 o 
   9   7   5       26.84        7.25     11.95 o 
  -9   8   5       38.56       48.13      7.95 o 
  -8   8   5       18.81       12.58      7.25 o 
  -7   8   5       29.12       40.97      6.72 o 
  -6   8   5      147.98      132.31      8.02 o 
  -5   8   5      666.55      639.22     17.22 o 
  -4   8   5      419.62      410.65     13.17 o 
  -3   8   5       31.32       28.33      4.36 o 
  -2   8   5      757.49      813.66     22.67 o 
  -1   8   5        9.73       11.66      2.67 o 
   0   8   5       87.31      105.32      4.50 o 
   1   8   5       49.30       51.31      5.29 o 
   2   8   5      101.00       96.96      4.48 o 
   3   8   5      150.22      127.73      4.67 o 
   4   8   5     1387.59     1220.66     20.89 o 
   5   8   5        7.22       21.11      3.65 o 
   6   8   5      139.46      150.78      6.98 o 
   7   8   5       50.21       43.94      8.61 o 
   8   8   5        9.38        6.85     10.67 o 
  -8   9   5       47.22       35.55      7.36 o 
  -7   9   5       21.22       18.56      6.48 o 
  -6   9   5       30.62       30.20      6.06 o 
  -5   9   5       81.34      126.61      7.57 o 
  -4   9   5      438.14      408.93     12.79 o 
  -3   9   5      228.64      255.68      9.59 o 
  -2   9   5      680.37      658.20     16.83 o 
  -1   9   5      150.95      267.46     16.24 o 
   0   9   5      605.80      569.89     12.34 o 
   1   9   5       63.06      130.48      8.16 o 
   2   9   5       16.17       15.36      5.17 o 
   3   9   5       23.50       31.35      3.19 o 
   4   9   5      144.25      136.95      6.60 o 
   5   9   5      138.27      174.28      7.26 o 
   6   9   5       35.81       45.10      4.62 o 
   7   9   5       21.79       24.02      8.35 o 
   8   9   5        2.38        0.40     11.07 o 
  -8  10   5      118.04      119.10      9.47 o 
  -7  10   5       18.23       20.74      6.85 o 
  -6  10   5       22.42       29.22      6.72 o 
  -5  10   5      170.51      180.30      9.29 o 
  -4  10   5       23.05       51.59      7.70 o 
  -3  10   5       66.27       76.25      6.39 o 
  -2  10   5     1607.47     1568.96     35.09 o 
  -1  10   5      280.27      265.88     11.57 o 
   0  10   5      135.02      119.11      6.16 o 
   1  10   5      212.64      219.86      7.22 o 
   2  10   5       23.82       34.57      7.22 o 
   3  10   5      257.46      240.21      7.28 o 
   4  10   5      117.07      147.09      6.26 o 
   5  10   5      553.04      540.52     15.60 o 
   6  10   5        4.08       12.14      4.41 o 
   7  10   5        4.57        1.02      8.07 o 
  -7  11   5        3.75       13.74      7.20 o 
  -6  11   5       13.56       15.32      6.40 o 
  -5  11   5       91.61      100.08      7.87 o 
  -4  11   5       25.39       36.18      6.17 o 
  -3  11   5       53.34       76.30      6.59 o 
  -2  11   5       78.06      109.32      6.61 o 
  -1  11   5      196.44      195.74     14.61 o 
   0  11   5      412.95      340.28     10.82 o 
   1  11   5      184.68      154.51      7.40 o 
   2  11   5      150.05      124.47      9.06 o 
   3  11   5       64.88       58.40      4.55 o 
   4  11   5       58.69       59.75      6.32 o 
   5  11   5        5.87       12.19      6.23 o 
   6  11   5       20.20       28.81      5.59 o 
   7  11   5       16.54        8.15      8.87 o 
  -6  12   5       42.27       47.19      7.94 o 
  -5  12   5       48.17       52.16      7.19 o 
  -4  12   5       37.37       51.95      7.73 o 
  -3  12   5      154.84      145.91      7.08 o 
  -2  12   5       58.15       69.78     13.06 o 
  -1  12   5       43.87       60.03      6.59 o 
   0  12   5       89.75       81.03      6.19 o 
   1  12   5       11.76       35.24     16.78 o 
   2  12   5       59.95       82.23      7.55 o 
   3  12   5      149.01      167.84     22.28 o 
   4  12   5        4.00       18.46      7.17 o 
   5  12   5       65.66       84.85      7.84 o 
   6  12   5      153.31      184.07     10.57 o 
  -5  13   5       53.93       55.92      6.45 o 
  -4  13   5       98.50       75.45      6.68 o 
  -3  13   5      128.14      144.17     16.83 o 
  -2  13   5      117.89      125.34     15.45 o 
  -1  13   5       81.55      103.62      8.99 o 
   0  13   5        3.28       11.47      6.51 o 
   1  13   5        0.74       -5.08      6.37 o 
   2  13   5       69.03       75.49      8.10 o 
   3  13   5       17.60       28.03     11.95 o 
   4  13   5       93.25      160.03     21.68 o 
   5  13   5      278.13      282.99     14.61 o 
  -4  14   5       15.02       32.84      7.47 o 
  -3  14   5       26.49       24.66      7.97 o 
  -2  14   5      175.83      164.14     11.02 o 
  -1  14   5       19.74       16.63      7.44 o 
   0  14   5        7.44       13.41      7.65 o 
   1  14   5        8.76       21.23      7.63 o 
   2  14   5       17.61       30.30     17.89 o 
   3  14   5      277.23      262.74     13.63 o 
   4  14   5      216.77      200.65     12.33 o 
  -3  15   5       18.02        5.91      8.35 o 
  -2  15   5      285.10      265.25     19.56 o 
  -1  15   5       11.88       23.09      8.42 o 
   0  15   5       22.23       32.06      8.59 o 
   1  15   5       32.08       30.17      8.28 o 
   2  15   5      113.47       85.45      9.78 o 
   3  15   5       13.43       19.02     10.17 o 
 -10   0   6       79.22       97.52     15.50 o 
  -9   0   6       58.18       60.53      8.73 o 
  -8   0   6        8.68       26.38      7.22 o 
  -7   0   6      374.95      405.23     14.55 o 
  -6   0   6        1.09       -3.42      6.58 o 
  -5   0   6      300.93      310.14     16.64 o 
  -4   0   6      319.51      416.37     13.50 o 
  -3   0   6      131.10      130.19      6.69 o 
  -2   0   6      165.54       81.35      4.58 o 
  -1   0   6      631.69      504.25     22.28 o 
   0   0   6     2646.22     2063.33     49.71 o 
   1   0   6      513.55      353.26      6.74 o 
   2   0   6     1960.02     2586.35    119.40 o 
   3   0   6       91.86      126.05      5.19 o 
   4   0   6        0.35        1.65      2.24 o 
   5   0   6      415.37      480.90     11.87 o 
   6   0   6      318.73      295.27      8.91 o 
   7   0   6      206.48      178.62     11.11 o 
   8   0   6       24.59       22.23      8.59 o 
   9   0   6        3.49       -1.33      5.73 o 
  10   0   6       63.94       58.85      8.17 o 
 -10   1   6       78.74       85.27      9.15 o 
  -9   1   6        4.01       -0.29      7.37 o 
  -8   1   6      945.90      869.85     18.95 o 
  -7   1   6      333.88      300.35      7.85 o 
  -6   1   6        7.23        8.75      3.02 o 
  -5   1   6       47.65       70.51      3.76 o 
  -4   1   6     2124.45     2386.00     50.12 o 
  -3   1   6     1111.23     1260.75     27.08 o 
  -2   1   6      218.12      160.91      6.08 o 
  -1   1   6      315.95      305.68      6.49 o 
   0   1   6      638.42      443.17      7.40 o 
   1   1   6      323.70      323.42      5.59 o 
   2   1   6      627.71      579.57     10.07 o 
   3   1   6      605.23      831.62     12.45 o 
   4   1   6       67.51       62.60      2.76 o 
   5   1   6      298.15      314.98      6.84 o 
   6   1   6       54.39       59.97      3.52 o 
   7   1   6      114.06      103.67      5.17 o 
   8   1   6      249.49      228.66      7.83 o 
   9   1   6        4.24        4.60      4.32 o 
  10   1   6      134.13      120.15      9.98 o 
 -10   2   6       36.94       45.84      9.56 o 
  -9   2   6      143.53      165.13      9.04 o 
  -8   2   6       18.20       20.69      6.28 o 
  -7   2   6      175.71      185.17      7.62 o 
  -6   2   6      474.04      480.87      9.91 o 
  -5   2   6     1076.77     1056.34     18.32 o 
  -4   2   6      622.68      763.72     13.46 o 
  -3   2   6     5575.21     6573.13    116.98 o 
  -2   2   6      635.13      649.29     15.83 o 
  -1   2   6      232.06      226.79      4.00 o 
   0   2   6      369.55      275.56      5.69 o 
   1   2   6      678.24      653.55     10.73 o 
   2   2   6     2448.95     2751.61     38.35 o 
   3   2   6      221.71      234.83      7.82 o 
   4   2   6      401.09      434.90      7.41 o 
   5   2   6      103.15      102.99      3.42 o 
   6   2   6      309.89      298.76      7.04 o 
   7   2   6       30.86       34.83      4.02 o 
   8   2   6      289.32      289.90      9.86 o 
   9   2   6       34.99       32.30      4.86 o 
  10   2   6       72.91       71.87     12.79 o 
 -10   3   6      184.19      177.37     12.83 o 
  -9   3   6       11.15       14.69      6.17 o 
  -8   3   6       25.03       28.18      6.02 o 
  -7   3   6       59.92       53.73      5.89 o 
  -6   3   6      139.77      157.31      6.69 o 
  -5   3   6       87.25      112.05      4.03 o 
  -4   3   6      873.03     1035.81     17.56 o 
  -3   3   6     2180.69     2502.80     45.36 o 
  -2   3   6      570.56      506.72     10.22 o 
  -1   3   6       74.49       58.23      3.67 o 
   0   3   6      461.05      364.91      7.41 o 
   1   3   6     1236.18     1279.51     20.23 o 
   2   3   6     1335.57     1339.85     19.21 o 
   3   3   6      301.33      326.93      5.86 o 
   4   3   6        8.69       11.33      1.78 o 
   5   3   6      101.07       98.49      3.56 o 
   6   3   6       44.79       44.36      2.92 o 
   7   3   6      111.85      119.62      5.58 o 
   8   3   6       30.36       31.52      4.46 o 
   9   3   6        0.70       -6.29      6.59 o 
  10   3   6      597.70      502.82     19.16 o 
 -10   4   6       86.39       83.63      8.22 o 
  -9   4   6      249.60      275.53      9.96 o 
  -8   4   6      115.40      128.21      8.08 o 
  -7   4   6      173.79      157.00      8.46 o 
  -6   4   6      574.05      543.15     15.19 o 
  -5   4   6      513.96      558.45     14.86 o 
  -4   4   6       32.60       42.45      4.18 o 
  -3   4   6     1566.05     1596.21     34.38 o 
  -2   4   6     3189.00     3562.28     73.91 o 
  -1   4   6      179.82      175.61      4.67 o 
   0   4   6     1573.65     1791.39     28.32 o 
   1   4   6      947.06      898.27     30.17 o 
   2   4   6     1831.63     1980.46     28.40 o 
   3   4   6       15.03       11.34      1.66 o 
   4   4   6      125.23      112.12      3.34 o 
   5   4   6      107.56      100.03      3.56 o 
   6   4   6       30.85       40.63      3.01 o 
   7   4   6       20.27       22.47      3.87 o 
   8   4   6      166.34      164.21      7.01 o 
   9   4   6        6.58       -2.09      7.18 o 
  -9   5   6       16.11       12.62      5.31 o 
  -8   5   6      277.87      286.68     11.61 o 
  -7   5   6       12.89       13.72      5.56 o 
  -6   5   6      351.46      291.00     10.60 o 
  -5   5   6      300.67      313.49     10.44 o 
  -4   5   6       16.83       24.83      4.03 o 
  -3   5   6      146.20      173.69      6.77 o 
  -2   5   6     1107.99     1039.46     23.14 o 
  -1   5   6      546.80      565.07     13.37 o 
   0   5   6     1277.23     1335.52     28.33 o 
   1   5   6     1564.27     1996.17     31.76 o 
   2   5   6     1510.38     1493.37     23.94 o 
   3   5   6       72.29       88.83      5.31 o 
   4   5   6       19.97       23.08      2.45 o 
   5   5   6      740.45      741.19     11.37 o 
   6   5   6      678.44      610.42     10.71 o 
   7   5   6      125.12      135.21      6.23 o 
   8   5   6      397.99      349.38     19.53 o 
   9   5   6      107.27       85.41      9.45 o 
  -9   6   6      337.92      330.33     13.19 o 
  -8   6   6      133.90      135.86      9.14 o 
  -7   6   6      133.15      160.05     13.50 o 
  -6   6   6      448.70      398.58     12.73 o 
  -5   6   6       62.95       89.09      6.22 o 
  -4   6   6       22.32       23.96      4.09 o 
  -3   6   6      276.99      285.52     11.26 o 
  -2   6   6      666.25      701.68     17.92 o 
  -1   6   6       71.37       92.95      7.88 o 
   0   6   6     2271.00     2317.65     44.99 o 
   1   6   6       49.63       80.54      3.24 o 
   2   6   6      777.73      750.81     11.88 o 
   3   6   6      283.35      276.74      7.88 o 
   4   6   6      258.45      256.59      7.60 o 
   5   6   6        1.02        3.35      2.64 o 
   6   6   6      249.35      225.13      6.10 o 
   7   6   6       77.50       86.47     12.01 o 
   8   6   6       50.71       52.23      8.36 o 
   9   6   6       17.98       14.43     10.74 o 
  -9   7   6       71.45       73.89      8.32 o 
  -8   7   6      103.49      111.48     10.98 o 
  -7   7   6      558.02      533.27     16.02 o 
  -6   7   6       55.47       49.98      6.13 o 
  -5   7   6      192.13      181.38      8.67 o 
  -4   7   6      391.34      424.70     15.59 o 
  -3   7   6      155.51      145.19      6.89 o 
  -2   7   6       64.78       69.21      4.41 o 
  -1   7   6      402.61      459.40     17.50 o 
   0   7   6      227.15      218.00      5.49 o 
   1   7   6      293.23      298.99      7.38 o 
   2   7   6       50.23       48.51      2.89 o 
   3   7   6      514.05      547.70     10.39 o 
   4   7   6       96.19       94.75      3.51 o 
   5   7   6      126.83      140.59      5.49 o 
   6   7   6      421.28      399.89      8.54 o 
   7   7   6      332.17      299.70     14.19 o 
   8   7   6       18.87        3.89     10.47 o 
   9   7   6       23.50       15.91     11.28 o 
  -9   8   6      136.78      148.48     10.10 o 
  -8   8   6        4.52        1.73      6.24 o 
  -7   8   6       33.27       51.12      7.04 o 
  -6   8   6       42.67       50.14      6.51 o 
  -5   8   6      557.54      511.08     14.74 o 
  -4   8   6      131.13      175.75     14.70 o 
  -3   8   6       89.45       92.27      9.19 o 
  -2   8   6      984.53      947.67     22.17 o 
  -1   8   6      243.06      200.98      7.64 o 
   0   8   6       65.61       82.45      4.05 o 
   1   8   6      970.08      920.70     18.02 o 
   2   8   6      162.87      160.98      4.91 o 
   3   8   6      129.58      118.70      4.64 o 
   4   8   6      430.48      467.48     13.97 o 
   5   8   6      141.51      124.00      5.78 o 
   6   8   6      138.02      149.22     12.71 o 
   7   8   6       29.62       26.26     11.14 o 
   8   8   6       15.81       24.77     10.87 o 
  -8   9   6       21.22       20.61     11.97 o 
  -7   9   6       17.76       24.38      6.59 o 
  -6   9   6       61.66       53.94      6.73 o 
  -5   9   6      315.71      278.45     11.94 o 
  -4   9   6      693.96      627.75     17.97 o 
  -3   9   6        2.00       14.60      4.83 o 
  -2   9   6       53.00       67.58     19.20 o 
  -1   9   6     1748.78     1575.07     36.85 o 
   0   9   6      221.93      233.47      8.66 o 
   1   9   6      237.33      264.86      7.59 o 
   2   9   6      303.83      278.92      7.87 o 
   3   9   6      143.08      123.88      4.81 o 
   4   9   6      125.00      115.55      4.84 o 
   5   9   6      432.27      401.32     10.94 o 
   6   9   6       78.47       58.85      6.75 o 
   7   9   6       69.08       68.55      9.48 o 
   8   9   6       65.54       45.91     12.35 o 
  -8  10   6       54.03       68.42     10.70 o 
  -7  10   6       11.73       16.51     13.07 o 
  -6  10   6       75.36       82.49      7.59 o 
  -5  10   6       22.46       33.48      5.85 o 
  -4  10   6      101.13      108.02      7.48 o 
  -3  10   6      109.69      116.46     11.38 o 
  -2  10   6     2115.48     1943.67    100.37 o 
  -1  10   6       55.10       97.52     10.54 o 
   0  10   6       76.28       85.10      5.66 o 
   1  10   6       86.27       97.73      4.96 o 
   2  10   6      163.00      152.60      7.06 o 
   3  10   6       30.38       47.94      4.06 o 
   4  10   6       66.59       81.68      5.31 o 
   5  10   6      154.11      175.64      8.06 o 
   6  10   6       25.44       30.35      7.34 o 
   7  10   6       33.19       27.68      8.77 o 
  -7  11   6        1.02       -8.57      6.43 o 
  -6  11   6        8.85       10.22      6.39 o 
  -5  11   6        9.03       12.06      6.04 o 
  -4  11   6       30.36       35.50     10.73 o 
  -3  11   6       18.62       25.69      5.39 o 
  -2  11   6      512.55      441.15     11.40 o 
  -1  11   6      144.23      176.02      8.34 o 
   0  11   6      241.85      221.48     13.40 o 
   1  11   6       76.87       88.78      7.93 o 
   2  11   6       34.20       50.05      6.13 o 
   3  11   6       98.43      110.59      5.41 o 
   4  11   6      130.56      139.76      7.96 o 
   5  11   6       27.12       40.50      5.24 o 
   6  11   6       94.78       81.56      7.81 o 
   7  11   6      165.54      176.22     13.48 o 
  -6  12   6        8.85       20.73      7.96 o 
  -5  12   6       34.32       35.14      6.99 o 
  -4  12   6       73.58       67.61      7.61 o 
  -3  12   6       53.83       71.71      5.79 o 
  -2  12   6       34.86       44.88      6.15 o 
  -1  12   6       70.10       73.92      6.40 o 
   0  12   6       62.58       72.82      6.18 o 
   1  12   6      191.13      162.69      9.70 o 
   2  12   6      160.98      161.09     14.97 o 
   3  12   6      196.92      196.98     11.30 o 
   4  12   6       82.37       85.48     10.09 o 
   5  12   6      243.85      206.02      8.82 o 
   6  12   6       42.70       42.18     13.09 o 
  -5  13   6       11.75        4.26      6.88 o 
  -4  13   6        1.95        3.96      5.71 o 
  -3  13   6      101.13       94.41      7.88 o 
  -2  13   6       39.83       50.75      7.20 o 
  -1  13   6        1.99        6.44      5.54 o 
   0  13   6       48.01       58.49      8.76 o 
   1  13   6       65.32       59.82      7.77 o 
   2  13   6       17.92       22.39      7.03 o 
   3  13   6       11.06       26.62      7.57 o 
   4  13   6      676.86      592.25     20.36 o 
   5  13   6       28.99       44.52      7.68 o 
  -4  14   6       81.46       67.25      8.11 o 
  -3  14   6       16.29        7.29     10.46 o 
  -2  14   6       53.97       53.23      8.66 o 
  -1  14   6       19.76       24.98      7.77 o 
   0  14   6       25.22       57.51     12.55 o 
   1  14   6       31.13       33.23      7.58 o 
   2  14   6        9.91       13.81      7.24 o 
   3  14   6       16.38       37.43     17.82 o 
   4  14   6      117.83      109.11     10.44 o 
  -3  15   6        1.72      -13.55      9.23 o 
  -2  15   6      311.95      278.83     14.62 o 
  -1  15   6        4.02        0.16     18.19 o 
   0  15   6       33.00       50.36     18.19 o 
   1  15   6        3.93       10.45      8.03 o 
   2  15   6       40.44       34.24      8.71 o 
 -10   0   7        6.61       -0.41     12.05 o 
  -9   0   7      117.66      112.31      9.70 o 
  -8   0   7       84.69       85.51     12.01 o 
  -7   0   7     2186.57     2124.22     55.45 o 
  -6   0   7       16.55       22.48      8.12 o 
  -5   0   7      415.88      449.08     21.48 o 
  -4   0   7      415.78      451.31     19.50 o 
  -3   0   7     3158.60     3212.00    134.30 o 
  -2   0   7     4111.64     4118.52    104.53 o 
  -1   0   7        0.94       -3.53      2.35 o 
   0   0   7    28372.73    25852.50   1011.64 o 
   1   0   7     1292.00     1011.67     20.76 o 
   2   0   7     3041.05     3343.90     79.87 o 
   3   0   7      647.77      604.97     16.56 o 
   4   0   7       81.74       71.74      7.56 o 
   5   0   7     1638.34     1665.78     34.78 o 
   6   0   7        7.98        1.78      4.22 o 
   7   0   7       32.39       34.79      5.65 o 
   8   0   7      213.37      191.39     10.78 o 
   9   0   7        0.11       -3.84      6.11 o 
  10   0   7       12.39       15.32      7.45 o 
 -10   1   7       32.70       30.02      7.43 o 
  -9   1   7        4.33        8.30      6.00 o 
  -8   1   7      852.91      832.09     18.32 o 
  -7   1   7      148.05      159.72      6.91 o 
  -6   1   7       40.32       38.02      3.50 o 
  -5   1   7       14.53       16.77      3.68 o 
  -4   1   7      272.64      296.74      8.73 o 
  -3   1   7     6472.24     7422.65    151.35 o 
  -2   1   7      249.31      228.68      6.49 o 
  -1   1   7     1568.47     1603.31     25.60 o 
   0   1   7     1143.48      896.56     18.65 o 
   1   1   7     3639.09     3676.86     51.26 o 
   2   1   7       45.18       35.88      1.84 o 
   3   1   7    12612.52    14761.17    223.19 o 
   4   1   7       49.20       41.47      2.32 o 
   5   1   7      699.41      805.73     14.01 o 
   6   1   7       41.15       34.06      3.59 o 
   7   1   7       72.50       72.70      4.69 o 
   8   1   7      164.63      181.08      7.24 o 
   9   1   7       30.26       17.91      4.64 o 
  10   1   7      118.31      106.33      6.77 o 
 -10   2   7      157.88      168.64     12.76 o 
  -9   2   7      278.56      293.09     29.77 o 
  -8   2   7       62.91       70.27      5.68 o 
  -7   2   7      397.24      381.31     14.84 o 
  -6   2   7       21.14       19.03      3.07 o 
  -5   2   7      124.81      108.58      4.13 o 
  -4   2   7       34.58       50.35      3.39 o 
  -3   2   7     4926.23     5565.13     99.09 o 
  -2   2   7     3626.11     3862.45     70.51 o 
  -1   2   7      844.10      832.18     12.37 o 
   0   2   7     3179.39     3275.39     50.90 o 
   1   2   7      501.76      469.50      8.04 o 
   2   2   7     3775.69     4315.75     59.73 o 
   3   2   7     1381.61     1499.26     21.64 o 
   4   2   7      718.81      778.99     12.04 o 
   5   2   7      373.88      403.36      7.34 o 
   6   2   7        9.93       12.18      3.21 o 
   7   2   7       44.32       48.59      4.38 o 
   8   2   7       67.74       73.59      5.09 o 
   9   2   7       30.45       23.39      4.77 o 
  10   2   7        0.47        6.79     14.36 o 
 -10   3   7       59.80       82.15     20.71 o 
  -9   3   7        4.39        5.65      5.84 o 
  -8   3   7        0.70       -0.80      5.28 o 
  -7   3   7       32.61       31.84      4.52 o 
  -6   3   7     1078.70     1036.63     21.14 o 
  -5   3   7      161.18      166.11      5.80 o 
  -4   3   7      316.95      297.31      6.55 o 
  -3   3   7      491.84      605.39     12.38 o 
  -2   3   7     1569.52     1694.82     31.03 o 
  -1   3   7     1521.86     1580.42     25.00 o 
   0   3   7       67.26       68.44      3.77 o 
   1   3   7      652.09      597.16     11.27 o 
   2   3   7      423.62      434.26      7.06 o 
   3   3   7      127.99      110.83      2.86 o 
   4   3   7       69.27       74.03      2.69 o 
   5   3   7      167.38      188.84      4.62 o 
   6   3   7       96.47       70.42      4.39 o 
   7   3   7      137.24      138.03      6.11 o 
   8   3   7       26.82       39.30      4.68 o 
   9   3   7        2.24       -6.91      6.06 o 
  10   3   7      386.98      359.25     29.93 o 
 -10   4   7        9.14        8.10     16.01 o 
  -9   4   7      176.34      179.41      8.35 o 
  -8   4   7       33.04       27.53      6.25 o 
  -7   4   7       93.64      104.91      7.94 o 
  -6   4   7       75.94       75.78      6.24 o 
  -5   4   7      513.50      491.95     13.51 o 
  -4   4   7      570.05      506.42     11.08 o 
  -3   4   7     1774.51     1882.87     34.59 o 
  -2   4   7     3469.27     3771.20    163.15 o 
  -1   4   7     1019.35     1002.98     18.05 o 
   0   4   7      915.60     1015.25     20.64 o 
   1   4   7      851.39      923.55     15.05 o 
   2   4   7     1107.11     1102.62     17.76 o 
   3   4   7      522.05      473.66      7.92 o 
   4   4   7      173.53      184.64      4.48 o 
   5   4   7      155.61      157.60      5.74 o 
   6   4   7      103.59      110.93      5.15 o 
   7   4   7       54.89       57.44      6.61 o 
   8   4   7       68.26       70.87      7.45 o 
   9   4   7       41.79       41.42      8.37 o 
  -9   5   7       18.19       16.58      6.77 o 
  -8   5   7       68.99       57.88      7.06 o 
  -7   5   7       14.62       10.51      5.47 o 
  -6   5   7      249.20      234.21      9.87 o 
  -5   5   7      418.04      433.34     12.72 o 
  -4   5   7      563.87      519.64     13.68 o 
  -3   5   7       40.39       47.95      4.17 o 
  -2   5   7       98.30      132.75     10.03 o 
  -1   5   7      766.27      867.89     16.48 o 
   0   5   7      673.54      631.58     11.16 o 
   1   5   7      219.01      295.37      6.21 o 
   2   5   7      212.05      192.27      9.25 o 
   3   5   7     1005.67     1031.20     17.05 o 
   4   5   7       97.55       79.74      3.38 o 
   5   5   7      528.27      504.13      8.96 o 
   6   5   7      272.97      242.68      7.56 o 
   7   5   7      731.84      676.06     14.70 o 
   8   5   7       23.95       34.29      7.49 o 
   9   5   7       25.03       21.19      7.99 o 
  -9   6   7      367.08      372.02     24.99 o 
  -8   6   7      138.42      144.86     12.16 o 
  -7   6   7      667.64      525.37     15.71 o 
  -6   6   7       37.41       56.60      5.92 o 
  -5   6   7     1362.30     1136.30     26.66 o 
  -4   6   7       47.95       60.24      5.11 o 
  -3   6   7       66.07       63.13      4.52 o 
  -2   6   7       69.34       96.25     10.09 o 
  -1   6   7      243.16      210.13      7.05 o 
   0   6   7      315.54      365.88     35.13 o 
   1   6   7      121.25      139.91      4.73 o 
   2   6   7      432.56      468.43      7.55 o 
   3   6   7        2.88       -0.71      2.16 o 
   4   6   7     1048.61     1047.69     15.22 o 
   5   6   7      218.09      198.12      5.88 o 
   6   6   7       15.96       27.87      4.70 o 
   7   6   7      185.33      176.72      6.97 o 
   8   6   7       67.91       59.55     12.05 o 
   9   6   7       36.11       20.66     15.84 o 
  -9   7   7        0.11       18.95      9.11 o 
  -8   7   7       16.45       15.63      6.45 o 
  -7   7   7      335.82      328.61     23.87 o 
  -6   7   7      544.48      491.79     14.85 o 
  -5   7   7       19.69       31.44      5.24 o 
  -4   7   7      972.60      866.95     21.03 o 
  -3   7   7       53.84       38.38      5.71 o 
  -2   7   7       82.83       80.15      4.83 o 
  -1   7   7      412.66      401.55     14.96 o 
   0   7   7      184.58      181.22      6.72 o 
   1   7   7       65.25       80.64      3.74 o 
   2   7   7      101.28       93.61      3.44 o 
   3   7   7       51.31       64.23      3.65 o 
   4   7   7       72.61       73.65      3.54 o 
   5   7   7      728.88      764.36     12.09 o 
   6   7   7      116.98      119.05     10.03 o 
   7   7   7      165.11      147.95     10.34 o 
   8   7   7      118.70       93.89     10.06 o 
   9   7   7       53.09       46.65     12.68 o 
  -9   8   7      155.70      168.77     10.62 o 
  -8   8   7       22.56       26.99      7.31 o 
  -7   8   7      162.45      136.15      8.75 o 
  -6   8   7      234.26      208.62     10.34 o 
  -5   8   7       72.23       76.67      6.31 o 
  -4   8   7       93.48       97.19      6.58 o 
  -3   8   7      572.89      556.13     14.88 o 
  -2   8   7      578.72      545.28     14.32 o 
  -1   8   7      110.35      121.29      6.25 o 
   0   8   7      205.78      252.06     14.10 o 
   1   8   7      388.93      413.02      9.63 o 
   2   8   7       54.94       65.39      3.47 o 
   3   8   7        8.67        6.72      2.76 o 
   4   8   7      302.27      261.66      6.45 o 
   5   8   7       28.62       31.86      3.42 o 
   6   8   7       81.89       68.45      6.78 o 
   7   8   7       54.44       46.71     11.48 o 
   8   8   7        7.99      -12.62      9.93 o 
  -8   9   7       29.24       39.15      7.51 o 
  -7   9   7       83.10       70.00      7.71 o 
  -6   9   7       38.59       35.45     12.82 o 
  -5   9   7      145.19      156.16      8.34 o 
  -4   9   7      590.07      534.30     15.13 o 
  -3   9   7      340.07      280.52     13.19 o 
  -2   9   7      190.08      165.51      7.86 o 
  -1   9   7     1184.38     1168.18     26.75 o 
   0   9   7      122.68      126.38      6.23 o 
   1   9   7      791.23      656.26     13.88 o 
   2   9   7      117.76      123.58      4.78 o 
   3   9   7       34.21       39.00      3.47 o 
   4   9   7        9.49        7.77      3.01 o 
   5   9   7      152.19      167.69      6.10 o 
   6   9   7       34.91       36.50      8.31 o 
   7   9   7       28.07       23.62     10.74 o 
   8   9   7        4.38       -0.94     10.54 o 
  -8  10   7       29.50       32.70      7.67 o 
  -7  10   7       55.74       56.32      7.57 o 
  -6  10   7       46.43       45.26      6.74 o 
  -5  10   7      106.22       94.04      7.32 o 
  -4  10   7       56.18       51.68      6.22 o 
  -3  10   7      488.04      443.13     13.42 o 
  -2  10   7      492.67      508.37     17.58 o 
  -1  10   7     1216.55     1092.76     21.94 o 
   0  10   7      122.69      120.58      6.52 o 
   1  10   7       95.88      135.07      6.84 o 
   2  10   7       44.39       51.28      3.59 o 
   3  10   7      131.51      121.46      5.02 o 
   4  10   7      157.60      155.74     12.45 o 
   5  10   7      111.06      105.70      6.29 o 
   6  10   7       35.31       41.91      8.14 o 
   7  10   7       39.92       34.56     11.61 o 
  -7  11   7       25.02       12.94      6.93 o 
  -6  11   7        0.30       -1.81      6.64 o 
  -5  11   7       89.79       78.27      7.33 o 
  -4  11   7      283.30      223.13     10.11 o 
  -3  11   7       58.57       59.43      6.36 o 
  -2  11   7      397.91      347.00      9.84 o 
  -1  11   7      252.89      237.43      9.30 o 
   0  11   7       32.92       33.57      5.02 o 
   1  11   7      190.18      160.37      7.67 o 
   2  11   7       80.26       70.56      5.30 o 
   3  11   7       45.80       48.35      4.59 o 
   4  11   7       64.37       65.97      6.61 o 
   5  11   7       50.23       54.22      5.66 o 
   6  11   7      210.14      202.54     17.45 o 
   7  11   7       15.31       16.91     11.41 o 
  -6  12   7       33.50       36.92      7.61 o 
  -5  12   7        2.85       18.16      6.65 o 
  -4  12   7       40.00       41.61      6.75 o 
  -3  12   7        1.23       15.91      4.73 o 
  -2  12   7       27.42       17.32      4.80 o 
  -1  12   7       80.62       60.54      8.46 o 
   0  12   7       18.72       27.11      5.36 o 
   1  12   7       94.88       73.91      7.54 o 
   2  12   7       19.48       38.68      6.26 o 
   3  12   7        0.84       18.38      4.41 o 
   4  12   7      236.29      234.19     18.18 o 
   5  12   7      195.25      194.25      8.79 o 
   6  12   7       14.40       13.20     12.68 o 
  -5  13   7       11.66       20.57      7.27 o 
  -4  13   7        6.26        9.76      9.10 o 
  -3  13   7       93.37       75.81      6.41 o 
  -2  13   7      100.93      101.37      7.66 o 
  -1  13   7       24.79       19.51      8.22 o 
   0  13   7       93.99       77.68      8.33 o 
   1  13   7        4.25       16.54      6.51 o 
   2  13   7       37.47       31.78      7.24 o 
   3  13   7       22.40       18.42      6.94 o 
   4  13   7      281.51      284.36     19.06 o 
   5  13   7      217.98      209.37     12.96 o 
  -4  14   7        0.75        2.84      6.12 o 
  -3  14   7       26.68       15.84     11.56 o 
  -2  14   7       27.06       22.30      7.99 o 
  -1  14   7       34.33       34.70      8.04 o 
   0  14   7       11.06       19.82      7.37 o 
   1  14   7       80.07       77.22      8.77 o 
   2  14   7       24.86       24.46      7.61 o 
   3  14   7       21.90        5.92      7.68 o 
   4  14   7       40.37       52.54      7.42 o 
  -2  15   7        6.69       38.05     14.56 o 
  -1  15   7       43.04       18.25      8.73 o 
   0  15   7       89.91       92.45      9.91 o 
   1  15   7       10.67       -5.71     10.07 o 
   2  15   7       16.43       18.45      8.00 o 
 -10   0   8       95.48      109.19     10.58 o 
  -9   0   8      108.50      112.89     10.29 o 
  -8   0   8      187.10      170.95     16.58 o 
  -7   0   8      269.40      252.50     11.51 o 
  -6   0   8       20.75        1.01      7.58 o 
  -5   0   8      488.98      554.25     24.63 o 
  -4   0   8        8.50        4.76      3.45 o 
  -3   0   8     1561.12     1783.86     45.93 o 
  -2   0   8      130.53       96.19      5.31 o 
  -1   0   8       71.02       73.06      3.21 o 
   0   0   8      862.00      561.05     46.18 o 
   1   0   8     1008.23      801.76     16.72 o 
   2   0   8        4.57        4.74      4.83 o 
   3   0   8     1490.97     1628.08     92.92 o 
   4   0   8        1.91        5.26      2.07 o 
   5   0   8     1419.16     1514.95     31.79 o 
   6   0   8      276.64      241.83     10.20 o 
   7   0   8      333.25      306.60     24.33 o 
   8   0   8        0.78        4.89      5.99 o 
   9   0   8      216.88      198.84     11.51 o 
  10   0   8        6.08       -1.00      6.64 o 
 -10   1   8       30.46       35.39      7.45 o 
  -9   1   8        5.47        3.99      5.84 o 
  -8   1   8       95.04       73.33      5.61 o 
  -7   1   8       54.20       67.31      6.25 o 
  -6   1   8      496.89      496.55     10.41 o 
  -5   1   8       84.88       78.48      4.92 o 
  -4   1   8      117.34      124.63      5.89 o 
  -3   1   8     1978.23     2092.21     61.86 o 
  -2   1   8     1155.90     1104.25     23.65 o 
  -1   1   8      724.54      639.92     11.95 o 
   0   1   8     1460.54     1400.77     21.86 o 
   1   1   8     2346.77     2391.59     33.58 o 
   2   1   8      106.05       74.65      2.53 o 
   3   1   8     8662.76     9698.16    145.62 o 
   4   1   8       10.70       10.41      1.80 o 
   5   1   8     1035.43     1156.54     19.23 o 
   6   1   8      126.53      112.44      5.03 o 
   7   1   8      159.54      152.12      6.46 o 
   8   1   8       17.19       10.41      4.19 o 
   9   1   8        0.21       -0.21      4.30 o 
  10   1   8       67.59       53.46      5.92 o 
 -10   2   8       55.03       69.54      9.91 o 
  -9   2   8       37.41       53.74      9.08 o 
  -8   2   8       15.58       23.71      5.77 o 
  -7   2   8      564.59      539.59     17.90 o 
  -6   2   8       32.44       46.51      4.44 o 
  -5   2   8      422.66      434.34      8.88 o 
  -4   2   8       30.92       31.88      3.02 o 
  -3   2   8     1725.72     1799.70     33.19 o 
  -2   2   8     1460.62     1531.57     24.67 o 
  -1   2   8      242.92      209.40      3.93 o 
   0   2   8     3964.21     3792.57     53.35 o 
   1   2   8      456.46      387.06      6.91 o 
   2   2   8      189.47      289.65      5.07 o 
   3   2   8      691.34      720.58     10.97 o 
   4   2   8        8.02       15.56      3.00 o 
   5   2   8      582.11      599.36      9.95 o 
   6   2   8      697.24      669.29     14.00 o 
   7   2   8      185.20      165.24      6.65 o 
   8   2   8      106.09      102.65      8.47 o 
   9   2   8      123.41      125.10      6.62 o 
  10   2   8       12.82        0.03      7.38 o 
 -10   3   8      174.76      181.62     25.37 o 
  -9   3   8       31.35       38.84      7.07 o 
  -8   3   8       26.51       41.31      7.28 o 
  -7   3   8      147.34      151.54      6.83 o 
  -6   3   8      200.68      223.77      7.77 o 
  -5   3   8      318.64      270.16      6.40 o 
  -4   3   8      471.20      517.84     13.18 o 
  -3   3   8      797.30      810.91     15.98 o 
  -2   3   8      703.69      759.59     14.78 o 
  -1   3   8     2327.05     2566.22     40.15 o 
   0   3   8     1100.18      928.62     18.81 o 
   1   3   8     1752.81     1860.43     32.57 o 
   2   3   8     1012.86      919.85     13.57 o 
   3   3   8       58.00       64.73      2.46 o 
   4   3   8      165.71      142.82      3.79 o 
   5   3   8      204.30      211.81      4.92 o 
   6   3   8       17.61       18.64      4.02 o 
   7   3   8       15.74       12.42      4.64 o 
   8   3   8      207.93      199.71      7.63 o 
   9   3   8      255.97      232.78      8.67 o 
 -10   4   8       22.45       20.27      9.99 o 
  -9   4   8        8.36       15.17      7.13 o 
  -8   4   8       51.32       43.87      6.72 o 
  -7   4   8      372.05      306.66     11.30 o 
  -6   4   8       19.87       12.10      5.00 o 
  -5   4   8      159.69      125.37      5.35 o 
  -4   4   8      854.42      797.01     16.19 o 
  -3   4   8      832.57      833.64     16.33 o 
  -2   4   8     2146.75     2260.77     47.61 o 
  -1   4   8     1411.52     1441.52     23.09 o 
   0   4   8     1156.77     1189.85     21.36 o 
   1   4   8     1234.93     1123.12     22.55 o 
   2   4   8     2881.04     3142.25     48.19 o 
   3   4   8      267.34      235.33      4.87 o 
   4   4   8      147.29      155.97      3.76 o 
   5   4   8       69.36       81.03      3.21 o 
   6   4   8      158.21      167.04      8.64 o 
   7   4   8       62.03       64.85      5.50 o 
   8   4   8      545.24      498.75     13.63 o 
   9   4   8       39.53       31.14      7.80 o 
  -9   5   8       12.78       21.66      8.67 o 
  -8   5   8      102.78       97.26      7.87 o 
  -7   5   8       69.52       56.58      6.43 o 
  -6   5   8      182.59      176.82      8.61 o 
  -5   5   8      627.24      554.76     15.11 o 
  -4   5   8      447.78      450.18     12.54 o 
  -3   5   8      137.30      121.18      6.26 o 
  -2   5   8       99.30      113.56      5.39 o 
  -1   5   8     2887.84     3183.99     49.76 o 
   0   5   8      385.05      390.34      7.52 o 
   1   5   8      846.85      786.36     14.33 o 
   2   5   8      514.59      535.92      9.60 o 
   3   5   8      847.05      896.93     15.09 o 
   4   5   8       46.02       54.25      4.31 o 
   5   5   8      233.83      244.48      5.62 o 
   6   5   8      245.06      241.11      7.60 o 
   7   5   8       87.73       95.25      5.42 o 
   8   5   8        7.99        6.42      5.12 o 
   9   5   8       60.80       57.80     10.47 o 
  -9   6   8       48.68       65.42     12.24 o 
  -8   6   8        3.70       18.96      6.37 o 
  -7   6   8      292.93      261.97     10.93 o 
  -6   6   8      521.39      478.71     14.39 o 
  -5   6   8      146.44      185.05     10.25 o 
  -4   6   8      377.98      357.94     11.14 o 
  -3   6   8       16.94       11.52      3.80 o 
  -2   6   8      565.52      573.33     11.71 o 
  -1   6   8       53.22       57.69      3.07 o 
   0   6   8      309.95      294.58      6.33 o 
   1   6   8       34.61       31.35      2.51 o 
   2   6   8        7.42       15.06      2.88 o 
   3   6   8        6.60        8.22      2.35 o 
   4   6   8      680.78      640.62     11.76 o 
   5   6   8       45.38       50.45      4.30 o 
   6   6   8      650.54      622.93     16.06 o 
   7   6   8      241.26      233.26      7.90 o 
   8   6   8      129.89      119.73     10.06 o 
   9   6   8       71.65       59.25      9.32 o 
  -9   7   8       91.52       89.42      8.76 o 
  -8   7   8      173.12      159.30      9.67 o 
  -7   7   8       93.03       90.03      7.74 o 
  -6   7   8      259.11      212.71      9.84 o 
  -5   7   8       89.59       82.70      6.30 o 
  -4   7   8      708.21      629.62     16.44 o 
  -3   7   8       28.72       31.20      7.36 o 
  -2   7   8       22.07       15.01      2.41 o 
  -1   7   8      240.40      243.67      6.66 o 
   0   7   8       81.55       97.03      4.26 o 
   1   7   8       22.07       28.53      3.68 o 
   2   7   8      108.01       90.65      4.84 o 
   3   7   8      399.70      362.27      7.73 o 
   4   7   8      139.54      143.15      4.95 o 
   5   7   8     1735.47     1579.03     26.03 o 
   6   7   8      183.95      184.32      8.60 o 
   7   7   8      176.76      166.54     11.00 o 
   8   7   8       19.74       17.53      7.85 o 
   9   7   8       32.04       15.97     11.61 o 
  -8   8   8       13.87       11.57      6.89 o 
  -7   8   8       28.00       35.43      6.64 o 
  -6   8   8       30.64       32.24      6.19 o 
  -5   8   8       27.00       23.75      5.31 o 
  -4   8   8      122.53      117.99      7.00 o 
  -3   8   8     1816.78     1699.69     37.65 o 
  -2   8   8      123.86      151.89      7.36 o 
  -1   8   8      159.19      153.31      7.03 o 
   0   8   8     1337.10     1198.15     32.67 o 
   1   8   8      106.96      132.30     16.72 o 
   2   8   8      127.79      126.48      4.67 o 
   3   8   8       44.86       41.31      2.94 o 
   4   8   8      185.55      191.20      5.53 o 
   5   8   8       78.61       78.09      6.30 o 
   6   8   8       13.21       16.70      4.73 o 
   7   8   8       27.93       15.44      7.44 o 
   8   8   8       35.44       30.94     11.61 o 
  -8   9   8       19.85       18.07      7.10 o 
  -7   9   8       34.02       38.27      7.29 o 
  -6   9   8       12.27        6.02      5.95 o 
  -5   9   8       23.03       34.85      5.97 o 
  -4   9   8      156.50      161.50      8.25 o 
  -3   9   8      171.76      170.89     10.33 o 
  -2   9   8       93.68      113.23      7.39 o 
  -1   9   8     1133.57     1031.42     32.53 o 
   0   9   8      120.59      134.55      6.72 o 
   1   9   8       30.09       41.44      5.86 o 
   2   9   8       24.63       34.73      4.51 o 
   3   9   8       32.79       29.13      3.11 o 
   4   9   8      100.63       94.44      4.23 o 
   5   9   8      208.24      181.50      6.80 o 
   6   9   8        6.83       13.83      9.66 o 
   7   9   8       36.70       16.38     10.27 o 
   8   9   8       15.03        6.38     11.28 o 
  -7  10   8       37.91       28.11      7.09 o 
  -6  10   8       26.48       26.96      6.68 o 
  -5  10   8       20.38       26.39      5.79 o 
  -4  10   8       90.41       87.21      7.02 o 
  -3  10   8      643.62      605.20     16.53 o 
  -2  10   8      659.39      527.89     17.51 o 
  -1  10   8      742.55      657.81     14.62 o 
   0  10   8      162.23      162.61      7.68 o 
   1  10   8       35.94       42.90      6.40 o 
   2  10   8        9.47        9.28      3.48 o 
   3  10   8       12.05       15.04      3.01 o 
   4  10   8      116.00      120.61      5.29 o 
   5  10   8      112.52      121.89     10.22 o 
   6  10   8       83.73      105.98     13.69 o 
   7  10   8       35.80       13.49     11.07 o 
  -7  11   8       57.52       59.73     10.84 o 
  -6  11   8       88.97       97.49      8.46 o 
  -5  11   8       15.09        8.03      6.20 o 
  -4  11   8       67.01       80.03      7.38 o 
  -3  11   8      131.78      132.65      7.89 o 
  -2  11   8        8.55       27.26      5.21 o 
  -1  11   8      674.50      620.72     16.31 o 
   0  11   8      109.63       99.31      6.39 o 
   1  11   8       94.21       86.25      9.11 o 
   2  11   8       30.91       21.81      3.78 o 
   3  11   8       59.31       43.23      4.40 o 
   4  11   8       83.49       84.01      4.86 o 
   5  11   8       18.45       32.27      9.46 o 
   6  11   8      338.21      315.25     22.95 o 
   7  11   8       46.46       37.12     13.09 o 
  -6  12   8       62.43       72.66     10.66 o 
  -5  12   8       80.58       89.82      8.19 o 
  -4  12   8       78.70       86.45      7.81 o 
  -3  12   8       82.41       82.86      7.13 o 
  -2  12   8        1.65        6.21      4.55 o 
  -1  12   8       35.40       45.95      6.02 o 
   0  12   8       33.57       28.05      5.32 o 
   1  12   8       14.95       22.26      9.97 o 
   2  12   8       49.16       33.58      4.91 o 
   3  12   8       54.54       59.71      5.60 o 
   4  12   8       21.96       22.80      5.72 o 
   5  12   8      108.30       96.66      9.83 o 
   6  12   8       30.94       37.12     12.48 o 
  -5  13   8       59.86       66.94      8.25 o 
  -4  13   8       66.64       68.54      7.77 o 
  -3  13   8      122.66      129.64      7.32 o 
  -2  13   8       20.20       21.61      6.16 o 
  -1  13   8       31.24       23.76      5.96 o 
   0  13   8       50.88       51.88      7.84 o 
   1  13   8       22.08       23.60      7.20 o 
   2  13   8       49.10       47.25      5.59 o 
   3  13   8        3.10       -2.07      3.52 o 
   4  13   8       44.94       64.34      6.88 o 
   5  13   8      118.11      121.34     11.16 o 
  -4  14   8       26.28       27.36      6.32 o 
  -3  14   8       19.10       34.56      7.34 o 
  -2  14   8       70.58       78.17      7.98 o 
  -1  14   8        9.85        9.65      7.31 o 
   0  14   8       15.88       17.19      7.48 o 
   1  14   8       14.82       16.32      7.49 o 
   2  14   8        5.68        8.89      7.70 o 
   3  14   8        0.65        2.44      5.47 o 
   4  14   8       53.59       48.32      7.13 o 
  -2  15   8       95.59       86.49     10.23 o 
  -1  15   8       17.50        8.46      8.13 o 
   0  15   8      125.55      127.71     16.38 o 
   1  15   8        2.60        0.34      7.69 o 
   2  15   8       11.76       17.40      7.77 o 
 -10   0   9        4.28       -5.84     11.75 o 
  -9   0   9      106.75       92.99      9.80 o 
  -8   0   9       57.98       39.20     10.87 o 
  -7   0   9     1279.50     1115.94     46.51 o 
  -6   0   9      112.59       97.05     10.34 o 
  -5   0   9      167.27      202.29     13.09 o 
  -4   0   9      124.02      100.62      6.17 o 
  -3   0   9      245.42      219.44      8.64 o 
  -2   0   9      111.82      104.14      9.16 o 
  -1   0   9       10.63        2.42      2.37 o 
   0   0   9      650.44      472.46     12.65 o 
   1   0   9       35.81       47.31      2.52 o 
   2   0   9      797.73      756.04     19.74 o 
   3   0   9      570.87      637.66     27.92 o 
   4   0   9       70.23       86.12      6.95 o 
   5   0   9      596.49      598.89     21.11 o 
   6   0   9        5.28        2.74      4.72 o 
   7   0   9       87.19       91.03      8.86 o 
   8   0   9      159.53      157.79      9.71 o 
   9   0   9      271.35      242.83     12.26 o 
  10   0   9       17.29       19.68      7.81 o 
 -10   1   9        7.27        4.35      7.05 o 
  -9   1   9       21.61       13.42      6.19 o 
  -8   1   9       18.41       25.08      5.91 o 
  -7   1   9      100.68      104.40      8.19 o 
  -6   1   9      841.91      830.68     17.85 o 
  -5   1   9      140.91      134.58      6.84 o 
  -4   1   9       83.67       90.97      5.73 o 
  -3   1   9      404.56      466.28     11.49 o 
  -2   1   9      909.89     1007.22     21.78 o 
  -1   1   9      271.21      252.92      5.64 o 
   0   1   9      320.50      240.88      7.79 o 
   1   1   9     2338.04     2291.96     32.29 o 
   2   1   9      300.66      246.68      7.21 o 
   3   1   9     1935.67     2235.24     42.95 o 
   4   1   9       78.84       73.88      3.62 o 
   5   1   9      811.72      895.24     17.30 o 
   6   1   9       52.67       49.85      4.02 o 
   7   1   9      119.51      112.28      5.85 o 
   8   1   9       77.09       73.21      5.84 o 
   9   1   9       21.89       21.42      4.97 o 
 -10   2   9       45.39       50.11     10.02 o 
  -9   2   9      132.19      116.99     10.62 o 
  -8   2   9       35.44       34.54      5.98 o 
  -7   2   9      307.79      315.30     15.08 o 
  -6   2   9      111.11      119.61      5.73 o 
  -5   2   9      617.59      606.06     13.44 o 
  -4   2   9       67.93       82.50      3.98 o 
  -3   2   9     2607.31     2787.39     50.52 o 
  -2   2   9     1594.73     1702.15     27.36 o 
  -1   2   9      507.64      451.82      7.22 o 
   0   2   9     3852.88     3878.40     54.58 o 
   1   2   9       46.76       29.48      1.74 o 
   2   2   9      946.48     1060.15     16.73 o 
   3   2   9        4.13        6.34      1.33 o 
   4   2   9      911.85     1048.34     14.48 o 
   5   2   9      349.76      363.81      8.80 o 
   6   2   9       54.17       67.75      4.36 o 
   7   2   9       90.49       93.46      5.35 o 
   8   2   9       12.88       15.48      4.31 o 
   9   2   9      109.70      110.58      7.91 o 
 -10   3   9      352.66      330.65     17.51 o 
  -9   3   9       26.90       28.36      7.08 o 
  -8   3   9       53.64       52.42      6.58 o 
  -7   3   9      126.99      147.59      9.38 o 
  -6   3   9      273.32      227.99      7.93 o 
  -5   3   9      648.15      593.72     17.40 o 
  -4   3   9      682.08      684.60     15.17 o 
  -3   3   9      555.22      574.61     13.30 o 
  -2   3   9     1459.44     1464.79     23.71 o 
  -1   3   9    10653.90    10616.42    163.60 o 
   0   3   9     1268.74     1138.64     18.44 o 
   1   3   9     1523.23     1569.35     27.75 o 
   2   3   9       76.37       60.05      2.89 o 
   3   3   9      368.32      461.60      7.64 o 
   4   3   9      154.91      171.94      4.18 o 
   5   3   9      139.64      138.16      5.45 o 
   6   3   9       58.38       61.10      4.38 o 
   7   3   9        8.39        4.58      3.75 o 
   8   3   9       78.73       77.11      5.38 o 
   9   3   9      271.43      244.75      8.95 o 
 -10   4   9       43.12       31.72      9.92 o 
  -9   4   9       72.05       99.31      8.42 o 
  -8   4   9       41.99       41.79      6.55 o 
  -7   4   9       18.49       17.56      5.49 o 
  -6   4   9       97.55       91.99      6.60 o 
  -5   4   9       59.79       73.20      4.28 o 
  -4   4   9      210.66      194.43      6.29 o 
  -3   4   9        2.62        3.48      3.27 o 
  -2   4   9      785.79      716.07     16.59 o 
  -1   4   9      976.60     1038.29     16.97 o 
   0   4   9      562.64      601.36     11.65 o 
   1   4   9       10.30        5.18      1.65 o 
   2   4   9     1293.05     1239.53     19.85 o 
   3   4   9      678.55      620.47      9.89 o 
   4   4   9      219.34      208.41      4.77 o 
   5   4   9      169.52      157.51      5.87 o 
   6   4   9      778.60      747.81     16.35 o 
   7   4   9      147.89      136.14      6.18 o 
   8   4   9       27.87       40.14      4.93 o 
   9   4   9      140.70      125.65     10.41 o 
  -9   5   9       40.45       36.98      7.08 o 
  -8   5   9      145.14      158.01      9.41 o 
  -7   5   9       16.07        7.61      5.56 o 
  -6   5   9        3.07        2.06      5.08 o 
  -5   5   9      193.13      187.45      8.16 o 
  -4   5   9      152.31      142.98      7.04 o 
  -3   5   9      230.55      208.63      7.60 o 
  -2   5   9      348.29      296.86      8.76 o 
  -1   5   9     4053.60     4299.18     66.92 o 
   0   5   9      214.04      238.62      5.46 o 
   1   5   9     1258.24     1301.66     19.30 o 
   2   5   9      129.01      145.32      4.20 o 
   3   5   9     1370.48     1452.16     23.37 o 
   4   5   9       50.87       39.73      2.88 o 
   5   5   9      776.03      764.60     13.72 o 
   6   5   9      252.71      221.44      7.39 o 
   7   5   9      225.47      203.26      7.84 o 
   8   5   9       83.07       73.08      5.53 o 
   9   5   9      147.34      152.08     11.40 o 
  -9   6   9      257.24      240.26     11.97 o 
  -8   6   9        0.51        0.93      6.24 o 
  -7   6   9       89.07      106.04      7.71 o 
  -6   6   9      436.51      393.24     12.73 o 
  -5   6   9      378.88      327.70     13.60 o 
  -4   6   9      449.41      401.27     15.40 o 
  -3   6   9      305.08      258.88     13.78 o 
  -2   6   9      454.52      429.47      9.30 o 
  -1   6   9      243.58      228.38      8.81 o 
   0   6   9      587.34      570.82     10.38 o 
   1   6   9      257.46      238.41      5.85 o 
   2   6   9      676.51      635.48     11.32 o 
   3   6   9      142.75      155.78      4.85 o 
   4   6   9      137.37      142.68      4.83 o 
   5   6   9       10.41       15.10      3.49 o 
   6   6   9      254.76      266.10     14.00 o 
   7   6   9       28.44       25.77      4.34 o 
   8   6   9      103.76       85.05      9.48 o 
   9   6   9      137.19      153.60     12.08 o 
  -9   7   9       55.64       43.35      9.85 o 
  -8   7   9       99.27      112.00      8.65 o 
  -7   7   9      247.86      218.67     10.45 o 
  -6   7   9      228.05      209.99     11.75 o 
  -5   7   9      404.35      315.68     11.03 o 
  -4   7   9      940.65      827.85     20.49 o 
  -3   7   9      191.15      155.52      7.67 o 
  -2   7   9      314.93      284.17      9.01 o 
  -1   7   9      324.94      335.58      8.14 o 
   0   7   9      345.91      301.70      7.89 o 
   1   7   9     1058.61      990.46     16.82 o 
   2   7   9      206.60      182.25      5.20 o 
   3   7   9      183.19      172.67      5.25 o 
   4   7   9       86.62       66.04      4.03 o 
   5   7   9      258.79      271.81      8.16 o 
   6   7   9      472.16      390.52     12.11 o 
   7   7   9       13.98       13.49      7.32 o 
   8   7   9        8.18        6.51      7.39 o 
  -8   8   9       12.94       16.38      7.10 o 
  -7   8   9       58.22       51.31      7.28 o 
  -6   8   9       64.10       58.81      6.93 o 
  -5   8   9      122.43      106.54      7.30 o 
  -4   8   9       72.20       75.86      6.31 o 
  -3   8   9     1946.12     1807.31     39.86 o 
  -2   8   9      323.24      289.47      9.64 o 
  -1   8   9       96.63       99.86      4.65 o 
   0   8   9      507.93      465.08      9.41 o 
   1   8   9      530.16      485.20     10.83 o 
   2   8   9      110.61      116.37      4.40 o 
   3   8   9      149.49      124.48      4.43 o 
   4   8   9      154.99      148.03      5.41 o 
   5   8   9      356.93      340.85     11.11 o 
   6   8   9      217.86      190.82      8.80 o 
   7   8   9       96.60       64.11      8.67 o 
   8   8   9       62.87       47.12     12.35 o 
  -8   9   9       80.59       87.32      8.80 o 
  -7   9   9       41.96       37.83      8.17 o 
  -6   9   9       15.73        2.76      6.06 o 
  -5   9   9       58.44       70.29     13.58 o 
  -4   9   9       24.74       27.34      5.58 o 
  -3   9   9       21.56       27.99      5.46 o 
  -2   9   9      253.62      262.93      9.53 o 
  -1   9   9      407.82      408.58      9.96 o 
   0   9   9      198.95      185.50      5.86 o 
   1   9   9       33.02       41.35      6.13 o 
   2   9   9      607.46      501.63     12.68 o 
   3   9   9       56.67       48.87      3.50 o 
   4   9   9       53.79       60.79      3.96 o 
   5   9   9      117.01      135.14      9.74 o 
   6   9   9      104.72       73.09     12.28 o 
   7   9   9        7.78      -10.13      9.66 o 
   8   9   9        8.78      -12.15     10.34 o 
  -7  10   9       15.78       21.46      7.15 o 
  -6  10   9       90.59       86.96      7.94 o 
  -5  10   9       37.13       39.71      6.43 o 
  -4  10   9       12.36        9.58      5.50 o 
  -3  10   9      211.70      215.62      9.40 o 
  -2  10   9       81.77       82.34      6.34 o 
  -1  10   9       94.43       90.55      5.20 o 
   0  10   9      483.56      423.62     12.12 o 
   1  10   9      141.75      142.64      5.94 o 
   2  10   9       87.09       82.59      4.29 o 
   3  10   9        1.76        2.54      3.17 o 
   4  10   9       63.50       57.37      5.54 o 
   5  10   9       29.97       25.87      7.09 o 
   6  10   9      203.57      210.88     18.05 o 
   7  10   9       65.90       37.99     11.75 o 
  -7  11   9       27.87       40.55      7.94 o 
  -6  11   9       38.70       40.20      7.86 o 
  -5  11   9       18.47       16.17      6.37 o 
  -4  11   9       52.09       45.71      8.07 o 
  -3  11   9       40.36       40.40      6.03 o 
  -2  11   9       97.66      111.70      7.21 o 
  -1  11   9      275.44      296.27      8.99 o 
   0  11   9      134.14      131.83      7.14 o 
   1  11   9       38.86       41.27      5.29 o 
   2  11   9       20.17       11.45      3.48 o 
   3  11   9       17.06       24.22      4.05 o 
   4  11   9       34.56       46.54      4.62 o 
   5  11   9      234.18      212.43     12.31 o 
   6  11   9      115.99       96.98     15.30 o 
  -6  12   9        3.66        4.37      6.88 o 
  -5  12   9       24.68       23.86      9.97 o 
  -4  12   9       34.45       28.83      6.52 o 
  -3  12   9       20.37       20.06      6.14 o 
  -2  12   9       84.40       95.57      6.14 o 
  -1  12   9       51.01       43.13      6.03 o 
   0  12   9        5.71        9.74      5.16 o 
   1  12   9       22.36       30.97     12.76 o 
   2  12   9      102.99       92.45      5.48 o 
   3  12   9       44.12       34.75      6.01 o 
   4  12   9       19.30       18.70      5.59 o 
   5  12   9      140.21      155.64     15.44 o 
   6  12   9       42.07        9.87     11.68 o 
  -5  13   9      111.54      116.66      9.34 o 
  -4  13   9       48.53       55.06      8.80 o 
  -3  13   9      312.82      288.19     10.12 o 
  -2  13   9       90.51       90.54     11.36 o 
  -1  13   9       29.33       18.34      5.91 o 
   0  13   9       37.05       39.82      8.11 o 
   1  13   9       37.83       48.11      7.58 o 
   2  13   9       45.63       40.35      4.94 o 
   3  13   9        3.40        5.22      6.22 o 
   4  13   9      233.43      225.89     10.61 o 
   5  13   9       90.43      110.41     10.85 o 
  -4  14   9        4.24        5.00      6.47 o 
  -3  14   9      105.78      103.13     10.26 o 
  -2  14   9       27.98       40.46     12.33 o 
  -1  14   9       26.13       22.76      7.81 o 
   0  14   9       12.96       14.34     16.71 o 
   1  14   9        9.51        9.15      7.21 o 
   2  14   9        5.47       13.74      7.22 o 
   3  14   9      116.91      108.94      8.12 o 
  -2  15   9       28.14       24.64      8.75 o 
  -1  15   9       33.82       20.88      8.85 o 
   0  15   9       73.64       61.71      9.77 o 
   1  15   9       27.37       31.32     10.67 o 
 -10   0  10       35.10       19.40     13.62 o 
  -9   0  10      261.93      220.46     16.64 o 
  -8   0  10       21.54       25.24     10.34 o 
  -7   0  10     1382.95     1352.33     54.70 o 
  -6   0  10        3.00       -2.62      7.52 o 
  -5   0  10       40.08       36.11      7.32 o 
  -4   0  10       17.38       11.52      4.10 o 
  -3   0  10      300.23      269.49      9.74 o 
  -2   0  10      404.40      443.46     21.65 o 
  -1   0  10       56.89       57.08      3.08 o 
   0   0  10        3.36        5.93      1.73 o 
   1   0  10       31.87       31.95      2.23 o 
   2   0  10       73.35       59.72      4.01 o 
   3   0  10      165.27      147.50     10.54 o 
   4   0  10       39.64       75.24      5.30 o 
   5   0  10        0.00       -0.05      5.20 o 
   6   0  10      582.51      561.05     17.54 o 
   7   0  10       42.55       64.74     12.48 o 
   8   0  10      120.90      103.14      8.47 o 
   9   0  10      104.86       89.96      8.65 o 
 -10   1  10       13.10       20.87      8.35 o 
  -9   1  10        7.96       11.05      9.90 o 
  -8   1  10      106.26      108.31      7.67 o 
  -7   1  10       16.98       36.42      5.63 o 
  -6   1  10      630.36      534.58     12.89 o 
  -5   1  10       20.21       13.11      3.83 o 
  -4   1  10      951.68      912.94     20.78 o 
  -3   1  10      592.29      558.60     13.30 o 
  -2   1  10     2620.43     2846.65     49.98 o 
  -1   1  10      728.62      572.44     10.99 o 
   0   1  10     1323.48     1173.90     20.88 o 
   1   1  10     1496.01     1596.30     22.79 o 
   2   1  10      585.84      544.37     14.87 o 
   3   1  10     1147.52     1233.26     24.76 o 
   4   1  10      246.46      219.08      8.96 o 
   5   1  10      109.61      111.39      4.79 o 
   6   1  10        4.64        4.64      3.99 o 
   7   1  10        6.20        4.03      4.00 o 
   8   1  10       32.44       25.58      4.55 o 
   9   1  10       43.48       32.55      5.20 o 
 -10   2  10        5.04        5.35      8.63 o 
  -9   2  10       18.64        2.18      7.61 o 
  -8   2  10       22.38       20.25      7.40 o 
  -7   2  10      939.31      841.20     25.13 o 
  -6   2  10      126.19      125.21      5.88 o 
  -5   2  10      264.81      255.70      7.79 o 
  -4   2  10      103.78      123.18      5.06 o 
  -3   2  10      381.06      362.84      8.40 o 
  -2   2  10     1039.53     1106.25     23.46 o 
  -1   2  10      357.66      291.06      5.55 o 
   0   2  10     1950.16     1927.29     27.61 o 
   1   2  10      245.92      179.83      4.07 o 
   2   2  10     2299.65     2361.25     33.18 o 
   3   2  10      160.39      145.33      3.98 o 
   4   2  10     1536.31     1638.45     26.00 o 
   5   2  10      118.89      111.42      4.84 o 
   6   2  10      109.56      114.96      5.25 o 
   7   2  10      135.58      133.03      5.97 o 
   8   2  10       14.19        7.94      5.47 o 
   9   2  10       71.17       71.51      5.87 o 
 -10   3  10       28.37       48.31      9.89 o 
  -9   3  10       31.97       47.02      9.70 o 
  -8   3  10      205.93      226.71     10.87 o 
  -7   3  10        3.12        2.82      5.12 o 
  -6   3  10      246.97      206.53      7.48 o 
  -5   3  10        7.51        5.62      3.29 o 
  -4   3  10     1418.94     1396.15     26.65 o 
  -3   3  10      275.36      259.24      6.79 o 
  -2   3  10     1530.67     1618.82     26.20 o 
  -1   3  10      934.86     1057.87     19.23 o 
   0   3  10     1397.69     1443.42     23.14 o 
   1   3  10     2368.75     2548.62     44.32 o 
   2   3  10        8.70       13.39      1.55 o 
   3   3  10     2786.38     3023.59     42.44 o 
   4   3  10      460.87      491.17      8.30 o 
   5   3  10      202.35      208.27      6.64 o 
   6   3  10      167.54      151.57      6.20 o 
   7   3  10       47.40       44.23      4.46 o 
   8   3  10      129.35      127.83      6.37 o 
   9   3  10        8.59        8.04      4.82 o 
  -9   4  10      103.93       92.62     11.90 o 
  -8   4  10       11.79       14.22      7.01 o 
  -7   4  10        8.30       -2.27      5.34 o 
  -6   4  10        7.49       15.94      5.08 o 
  -5   4  10       37.18       44.17      6.22 o 
  -4   4  10       97.53      104.22      4.56 o 
  -3   4  10      884.82      881.33     17.31 o 
  -2   4  10      215.15      241.54      5.52 o 
  -1   4  10      228.02      233.74      5.05 o 
   0   4  10      588.23      585.39     18.25 o 
   1   4  10      708.24      674.80     11.54 o 
   2   4  10      280.34      317.89      6.36 o 
   3   4  10      379.16      353.15      6.45 o 
   4   4  10      199.71      204.91      4.76 o 
   5   4  10      354.49      304.93      8.29 o 
   6   4  10      296.74      271.00      9.52 o 
   7   4  10       40.96       33.36      4.34 o 
   8   4  10      183.98      175.66      9.28 o 
   9   4  10       21.06       19.79      7.79 o 
  -9   5  10        0.76        5.32      6.56 o 
  -8   5  10      122.80      124.43      9.74 o 
  -7   5  10       23.15       24.59      5.94 o 
  -6   5  10       70.58       63.97      6.10 o 
  -5   5  10       33.03       32.96      5.76 o 
  -4   5  10     1992.53     1718.02     37.84 o 
  -3   5  10      109.78      105.97      5.57 o 
  -2   5  10       29.62       21.27      3.29 o 
  -1   5  10     2999.01     3230.61     50.61 o 
   0   5  10       58.14       61.16      4.76 o 
   1   5  10      216.06      209.43      4.75 o 
   2   5  10      849.61      756.36     12.90 o 
   3   5  10     1030.54     1050.42     17.43 o 
   4   5  10      158.02      140.72      4.85 o 
   5   5  10     1440.36     1385.39     22.94 o 
   6   5  10      313.54      307.69      8.72 o 
   7   5  10       14.63       23.38      4.38 o 
   8   5  10      132.93      132.61      6.72 o 
   9   5  10      107.22       88.32      9.88 o 
  -9   6  10      350.96      334.77     15.19 o 
  -8   6  10       54.76       79.94     10.51 o 
  -7   6  10      325.70      291.56     11.63 o 
  -6   6  10       72.79       65.44      6.66 o 
  -5   6  10      208.07      219.66     15.53 o 
  -4   6  10      327.16      283.08     10.90 o 
  -3   6  10      356.99      326.80     10.31 o 
  -2   6  10       84.92       61.51      2.97 o 
  -1   6  10       36.89       38.74      2.70 o 
   0   6  10      143.27      163.55      4.72 o 
   1   6  10       54.71       47.84      2.35 o 
   2   6  10      285.74      236.63      5.26 o 
   3   6  10      440.25      421.50      8.44 o 
   4   6  10       21.08       23.25      2.92 o 
   5   6  10       11.43       13.14      3.56 o 
   6   6  10      438.67      383.21     11.95 o 
   7   6  10      121.07      118.04      7.32 o 
   8   6  10      114.20      119.67     10.13 o 
   9   6  10       59.07       50.83     26.65 o 
  -9   7  10       77.24       95.58      9.20 o 
  -8   7  10       57.26       59.19     10.69 o 
  -7   7  10       96.70      106.02      8.12 o 
  -6   7  10      241.21      203.38      9.73 o 
  -5   7  10      727.77      593.82     16.44 o 
  -4   7  10      352.08      314.40     15.23 o 
  -3   7  10       88.48       81.52      5.67 o 
  -2   7  10     1709.65     1607.01     35.37 o 
  -1   7  10       25.16       24.75      2.79 o 
   0   7  10      115.63      109.59      4.60 o 
   1   7  10      223.64      202.61      5.61 o 
   2   7  10      589.94      539.90     10.22 o 
   3   7  10       32.23       34.89      3.31 o 
   4   7  10       16.26       14.01      2.93 o 
   5   7  10      467.14      424.13     10.53 o 
   6   7  10       52.64       60.44      5.75 o 
   7   7  10       46.66       42.97      5.94 o 
   8   7  10      215.06      188.70     12.39 o 
  -8   8  10        3.60        0.69      6.66 o 
  -7   8  10      206.94      179.14      9.86 o 
  -6   8  10      134.00      136.81      8.46 o 
  -5   8  10      135.46      129.89      7.56 o 
  -4   8  10      164.05      133.39      7.47 o 
  -3   8  10     1977.82     1721.52     38.25 o 
  -2   8  10        6.04       15.21      4.79 o 
  -1   8  10      114.46       94.73      4.32 o 
   0   8  10       48.64       54.85      6.06 o 
   1   8  10      268.79      252.84      7.33 o 
   2   8  10       89.80       87.08      4.24 o 
   3   8  10        6.73        8.24      2.79 o 
   4   8  10        4.99        0.90      2.90 o 
   5   8  10      127.78      111.22      9.50 o 
   6   8  10       55.92       63.68      5.98 o 
   7   8  10        9.48        8.40     11.54 o 
   8   8  10       48.31       42.39      8.83 o 
  -8   9  10      233.89      235.17     11.98 o 
  -7   9  10       36.73       33.43      7.36 o 
  -6   9  10       37.19       43.47      6.81 o 
  -5   9  10       56.59       68.95      6.56 o 
  -4   9  10       43.75       35.63      5.49 o 
  -3   9  10       13.37       14.35      4.94 o 
  -2   9  10      999.52      868.58     21.92 o 
  -1   9  10      493.15      444.88     15.42 o 
   0   9  10      117.14      137.18      5.18 o 
   1   9  10      215.08      203.64      6.82 o 
   2   9  10      178.49      202.36      6.02 o 
   3   9  10       84.48       84.50      4.28 o 
   4   9  10       29.44       21.73      3.30 o 
   5   9  10      279.74      265.44      8.44 o 
   6   9  10       15.98       14.63      9.36 o 
   7   9  10        9.13        3.29     10.47 o 
  -7  10  10       42.54       46.20      7.79 o 
  -6  10  10      114.16      126.61      8.78 o 
  -5  10  10       47.03       35.53      6.41 o 
  -4  10  10       25.91       26.35      5.89 o 
  -3  10  10      141.38      132.35      7.68 o 
  -2  10  10       25.03       36.47      5.38 o 
  -1  10  10       84.86       83.64      6.34 o 
   0  10  10      771.14      720.69     15.22 o 
   1  10  10        1.76        0.59      3.57 o 
   2  10  10       87.64       88.48      4.45 o 
   3  10  10       29.88       21.14      3.48 o 
   4  10  10        0.34        7.02      3.41 o 
   5  10  10       13.69       14.42      4.96 o 
   6  10  10        0.20        0.54     10.67 o 
   7  10  10       39.28       41.75     12.35 o 
  -7  11  10       65.03       58.85      8.38 o 
  -6  11  10       85.83       90.50     13.47 o 
  -5  11  10       66.91       56.34      7.30 o 
  -4  11  10       48.67       54.03      7.36 o 
  -3  11  10        6.82        7.85      5.49 o 
  -2  11  10      131.17      123.42      9.65 o 
  -1  11  10      307.46      258.54     11.70 o 
   0  11  10       61.92       56.22      5.76 o 
   1  11  10       95.20       92.12      5.49 o 
   2  11  10       16.88        7.02      3.75 o 
   3  11  10       20.82       14.56      5.11 o 
   4  11  10      143.39      140.60     10.23 o 
   5  11  10      105.58      125.61      9.92 o 
   6  11  10       66.50       36.04     12.95 o 
  -6  12  10       21.77       21.41      7.50 o 
  -5  12  10       67.80       64.21      7.98 o 
  -4  12  10       98.11       97.20      8.41 o 
  -3  12  10       38.28       39.12      6.44 o 
  -2  12  10       17.15       27.36      5.05 o 
  -1  12  10       77.54       62.16      6.45 o 
   0  12  10       14.62       19.91      6.56 o 
   1  12  10       61.67       66.54      6.15 o 
   2  12  10       53.42       52.10      4.78 o 
   3  12  10        8.86       10.06      6.90 o 
   4  12  10       27.39       40.33      6.06 o 
   5  12  10       95.34      107.68     10.33 o 
  -5  13  10       35.17       35.80      7.40 o 
  -4  13  10       12.01       10.97      7.11 o 
  -3  13  10      119.15      124.85      7.42 o 
  -2  13  10      139.51      148.78      8.78 o 
  -1  13  10       44.35       50.78      9.15 o 
   0  13  10        6.71        5.89      8.33 o 
   1  13  10        3.01        0.64      6.70 o 
   2  13  10       12.04        5.44      4.43 o 
   3  13  10       60.35       71.32      8.74 o 
   4  13  10       13.02       30.50      8.14 o 
   5  13  10      200.77      210.68     19.60 o 
  -4  14  10       84.01       81.15      9.68 o 
  -3  14  10       12.70       16.49      7.30 o 
  -2  14  10       82.99       72.27     10.26 o 
  -1  14  10       33.34       33.11      8.03 o 
   0  14  10       24.42        8.02      7.75 o 
   1  14  10       12.59        6.48     11.64 o 
   2  14  10       15.63       12.77      6.05 o 
   3  14  10       15.72       22.20      6.31 o 
  -1  15  10        2.33        4.34     13.32 o 
   0  15  10        9.30       16.48      8.45 o 
   1  15  10       16.82       18.33      8.81 o 
 -10   0  11        0.11       -8.12     12.95 o 
  -9   0  11       17.69       16.41      8.93 o 
  -8   0  11       71.83       60.34     11.68 o 
  -7   0  11      633.26      639.75     30.27 o 
  -6   0  11       27.99       54.70      9.40 o 
  -5   0  11       58.06       60.07      7.72 o 
  -4   0  11     1583.12     1575.10     43.32 o 
  -3   0  11      163.57      147.31      7.05 o 
  -2   0  11     3112.14     3049.19     76.81 o 
  -1   0  11        0.88        1.44      2.01 o 
   0   0  11      103.08      137.23      7.03 o 
   1   0  11      261.10      229.88      6.04 o 
   2   0  11       10.59        1.86      2.63 o 
   3   0  11      276.06      245.46      8.92 o 
   4   0  11       60.82       99.84      5.93 o 
   5   0  11      192.53      185.09      8.87 o 
   6   0  11        4.94        2.80      5.47 o 
   7   0  11        2.74       -4.58      5.70 o 
   8   0  11       81.06       88.62      8.35 o 
   9   0  11        7.46       17.14      7.31 o 
 -10   1  11       56.81       43.16      8.41 o 
  -9   1  11       17.78       15.25      8.44 o 
  -8   1  11       54.88       44.29      6.31 o 
  -7   1  11       38.39       42.01      5.65 o 
  -6   1  11     1514.08     1404.65     34.20 o 
  -5   1  11       43.55       36.91      4.28 o 
  -4   1  11       61.65       78.64      4.53 o 
  -3   1  11        4.66        6.80      4.41 o 
  -2   1  11     1817.50     1739.38     31.10 o 
  -1   1  11       83.52       47.19      2.13 o 
   0   1  11     1311.28     1148.27     20.52 o 
   1   1  11      395.01      325.49      6.87 o 
   2   1  11      170.50      176.59      4.97 o 
   3   1  11      688.77      711.53     13.75 o 
   4   1  11       95.49      132.08      5.11 o 
   5   1  11       24.13        6.69      2.98 o 
   6   1  11        0.04       -4.45      3.21 o 
   7   1  11       44.63       31.14      5.18 o 
   8   1  11       15.47       14.35      4.40 o 
   9   1  11      113.83      119.01      7.65 o 
 -10   2  11       13.78        9.01     11.17 o 
  -9   2  11      263.11      226.82     13.69 o 
  -8   2  11       13.06        9.26      8.89 o 
  -7   2  11      577.78      456.96     18.00 o 
  -6   2  11       36.99       29.51      4.26 o 
  -5   2  11       40.60       41.94      3.93 o 
  -4   2  11       20.91       25.18      4.24 o 
  -3   2  11        6.71        7.40      1.69 o 
  -2   2  11     1314.46     1322.78     21.68 o 
  -1   2  11       40.46       29.68      2.00 o 
   0   2  11      175.56      173.22      5.73 o 
   1   2  11      415.02      378.26      6.96 o 
   2   2  11      411.98      450.66      7.31 o 
   3   2  11       80.97       97.74      3.28 o 
   4   2  11      366.99      488.96      9.13 o 
   5   2  11       35.06       27.58      3.34 o 
   6   2  11        9.16        6.25      3.48 o 
   7   2  11       32.24       44.10      4.54 o 
   8   2  11       22.74        8.15      4.51 o 
   9   2  11       27.74       28.56      5.27 o 
 -10   3  11      250.63      226.96     28.32 o 
  -9   3  11       38.26       39.07      9.29 o 
  -8   3  11      217.75      190.98      9.95 o 
  -7   3  11       65.44       57.22      6.55 o 
  -6   3  11      258.31      201.38      7.59 o 
  -5   3  11      149.65      122.61      5.47 o 
  -4   3  11      141.97      116.62      4.87 o 
  -3   3  11      251.19      228.29      5.08 o 
  -2   3  11      177.84      152.24      3.92 o 
  -1   3  11     1798.61     1708.73     46.04 o 
   0   3  11     1279.38     1209.20     17.83 o 
   1   3  11      679.03      646.31     12.45 o 
   2   3  11      684.05      586.64      9.41 o 
   3   3  11      474.02      564.49      9.10 o 
   4   3  11       74.12       81.33      6.27 o 
   5   3  11       85.15       84.11      4.47 o 
   6   3  11       58.52       46.78      4.36 o 
   7   3  11      118.76      111.54      5.70 o 
   8   3  11        5.95        0.98      4.23 o 
   9   3  11      204.29      184.83      8.12 o 
  -9   4  11       43.78       58.23      7.93 o 
  -8   4  11       92.97       87.50      7.76 o 
  -7   4  11      224.48      221.93     10.12 o 
  -6   4  11       99.75       98.55      6.69 o 
  -5   4  11      126.56      110.63      6.42 o 
  -4   4  11      130.80      128.88      5.13 o 
  -3   4  11      574.26      530.65     11.35 o 
  -2   4  11      156.94      172.15      4.26 o 
  -1   4  11      693.77      667.72     11.53 o 
   0   4  11      941.61     1085.78     17.89 o 
   1   4  11      913.65      818.32     13.72 o 
   2   4  11      287.21      289.74      6.00 o 
   3   4  11      964.30     1012.97     16.73 o 
   4   4  11      843.78      854.49     13.31 o 
   5   4  11       52.26       58.15      4.74 o 
   6   4  11      439.97      395.28     10.03 o 
   7   4  11      170.94      180.77      7.18 o 
   8   4  11       85.79       86.67      5.91 o 
   9   4  11       26.46       22.80      5.28 o 
  -9   5  11       28.88       23.67      7.11 o 
  -8   5  11      114.96      123.12      8.65 o 
  -7   5  11       12.53        4.51      7.17 o 
  -6   5  11      997.34      768.18     21.27 o 
  -5   5  11      100.15      107.76      6.77 o 
  -4   5  11      406.04      412.36     12.18 o 
  -3   5  11       30.28       32.73      4.24 o 
  -2   5  11      151.72      141.25      3.18 o 
  -1   5  11     3201.53     3316.56     57.64 o 
   0   5  11      286.60      307.40      7.13 o 
   1   5  11      171.77      190.70      4.53 o 
   2   5  11       41.80       32.93      2.81 o 
   3   5  11      463.08      505.51      9.47 o 
   4   5  11      224.25      217.14      5.66 o 
   5   5  11      106.26      106.25      5.13 o 
   6   5  11      157.04      141.47      6.31 o 
   7   5  11       31.33       34.76      4.62 o 
   8   5  11      166.46      131.14      6.75 o 
   9   5  11      154.41      132.68     11.08 o 
  -9   6  11       13.21       26.66      7.55 o 
  -8   6  11       35.07       36.20      7.12 o 
  -7   6  11       27.82       34.11      6.33 o 
  -6   6  11        9.76        3.66      5.29 o 
  -5   6  11      597.17      493.30     14.13 o 
  -4   6  11      221.09      185.73      8.46 o 
  -3   6  11      974.79      907.36     21.48 o 
  -2   6  11      231.62      198.16      5.53 o 
  -1   6  11      209.53      220.93      6.30 o 
   0   6  11      556.76      654.72     11.74 o 
   1   6  11      149.22      139.01      3.81 o 
   2   6  11      366.82      301.27      7.42 o 
   3   6  11       82.13       88.95      3.78 o 
   4   6  11      270.94      250.91      6.34 o 
   5   6  11        5.75        7.07      4.22 o 
   6   6  11      675.10      641.74     28.21 o 
   7   6  11       15.10       21.77      5.46 o 
   8   6  11       26.90       33.94      8.18 o 
  -9   7  11       32.26       34.79      7.85 o 
  -8   7  11      144.60      118.65      9.09 o 
  -7   7  11       12.49       18.18      6.29 o 
  -6   7  11      159.43      130.79      8.12 o 
  -5   7  11      450.41      382.32     12.55 o 
  -4   7  11      185.07      175.77      8.51 o 
  -3   7  11       78.82       78.29      5.74 o 
  -2   7  11     2677.33     2503.95     53.51 o 
  -1   7  11      249.49      240.13      6.70 o 
   0   7  11      198.87      173.57      5.18 o 
   1   7  11       11.64        5.71      1.80 o 
   2   7  11      226.29      201.10      5.70 o 
   3   7  11      246.07      222.01      6.04 o 
   4   7  11       93.30       76.77      3.87 o 
   5   7  11      707.61      671.77     17.83 o 
   6   7  11       25.57       25.02      5.22 o 
   7   7  11      133.31      111.57     12.82 o 
   8   7  11      112.86       84.67     13.52 o 
  -8   8  11        8.65       -3.50      6.75 o 
  -7   8  11       23.80       25.45      6.69 o 
  -6   8  11       64.63       48.99      6.71 o 
  -5   8  11      163.05      149.05      8.36 o 
  -4   8  11      107.61       90.39      6.46 o 
  -3   8  11      809.34      728.56     18.59 o 
  -2   8  11       39.88       59.69      5.56 o 
  -1   8  11      146.97      147.66      5.61 o 
   0   8  11      116.78      120.62      5.19 o 
   1   8  11       44.37       40.14      3.37 o 
   2   8  11      674.63      580.99     10.17 o 
   3   8  11      127.84      111.06      4.35 o 
   4   8  11      201.84      174.93      5.79 o 
   5   8  11       44.59       53.06      5.49 o 
   6   8  11       11.52       15.00      9.91 o 
   7   8  11        5.92      -10.14      7.32 o 
   8   8  11       16.95        6.83      8.19 o 
  -8   9  11       80.51       80.47      8.92 o 
  -7   9  11       80.13       74.27      8.26 o 
  -6   9  11       21.85       19.63      6.40 o 
  -5   9  11       60.49       61.02      6.70 o 
  -4   9  11      167.81      151.31      8.01 o 
  -3   9  11       33.24       28.24      7.10 o 
  -2   9  11     1137.21     1002.00     23.99 o 
  -1   9  11       32.87       37.23      5.02 o 
   0   9  11      827.59      673.42     12.91 o 
   1   9  11      459.29      449.67     10.78 o 
   2   9  11      207.48      236.24      6.63 o 
   3   9  11       64.70       64.06      3.72 o 
   4   9  11       23.70       21.63      3.30 o 
   5   9  11       65.07       65.56      5.89 o 
   6   9  11        5.81        2.04      4.78 o 
   7   9  11       73.70       48.76      9.11 o 
  -7  10  11       52.73       62.74      8.22 o 
  -6  10  11       32.36       36.20      7.12 o 
  -5  10  11       18.73       28.82      6.34 o 
  -4  10  11       16.54       31.12      5.96 o 
  -3  10  11       88.71       80.45      6.58 o 
  -2  10  11        5.55        7.74      5.06 o 
  -1  10  11      158.55      137.29      7.55 o 
   0  10  11      643.08      584.31     13.04 o 
   1  10  11      143.42      122.33      5.73 o 
   2  10  11       10.24        6.27      3.19 o 
   3  10  11       24.82       31.90      3.67 o 
   4  10  11      299.68      296.21      7.90 o 
   5  10  11      218.48      197.19     12.22 o 
   6  10  11      282.83      315.78     22.28 o 
   7  10  11       22.84       -3.96     10.87 o 
  -7  11  11        2.44       35.40      7.94 o 
  -6  11  11       44.91       42.05      7.23 o 
  -5  11  11      193.08      169.17     16.43 o 
  -4  11  11        7.80        9.96      6.04 o 
  -3  11  11       31.73       42.04      6.17 o 
  -2  11  11       76.00       91.33      6.90 o 
  -1  11  11      106.36       96.35      5.76 o 
   0  11  11      175.24      162.48      8.14 o 
   1  11  11      164.93      141.21      6.33 o 
   2  11  11       35.40       38.40      3.93 o 
   3  11  11       11.32        2.11      3.07 o 
   4  11  11        2.35       11.21      4.96 o 
   5  11  11      238.47      252.96     20.07 o 
   6  11  11        2.93        5.30     10.60 o 
  -6  12  11        6.20       14.42      7.35 o 
  -5  12  11        3.01        9.51      7.65 o 
  -4  12  11        7.04       10.19      5.93 o 
  -3  12  11      139.20      144.60      8.62 o 
  -2  12  11       35.75       43.31      5.32 o 
  -1  12  11       50.79       62.27      6.39 o 
   0  12  11       23.56       22.72      5.47 o 
   1  12  11       46.09       54.02      6.12 o 
   2  12  11       62.24       57.34      4.84 o 
   3  12  11       52.73       47.09      5.74 o 
   4  12  11       52.17       56.86      8.95 o 
   5  12  11       51.74       65.64     12.95 o 
  -5  13  11       86.09       83.17     11.70 o 
  -4  13  11        3.16        4.16      6.69 o 
  -3  13  11       59.29       65.56      6.48 o 
  -2  13  11      104.18       97.06      6.86 o 
  -1  13  11       83.78       71.71      7.10 o 
   0  13  11       97.64       80.84      7.25 o 
   1  13  11       32.01       22.65      7.23 o 
   2  13  11       10.81        9.48      5.09 o 
   3  13  11       26.25       45.39      5.10 o 
   4  13  11       17.04        5.24      9.83 o 
  -3  14  11       46.99       46.68      6.69 o 
  -2  14  11       61.19       75.74      8.41 o 
  -1  14  11        8.04       13.40      6.61 o 
   0  14  11       94.46       68.14      8.90 o 
   1  14  11        8.88        3.29      7.77 o 
   2  14  11       22.98       20.26      5.64 o 
   3  14  11       36.59       34.66      7.85 o 
   0  15  11      159.93      161.52     16.58 o 
 -10   0  12        0.07        7.65     14.23 o 
  -9   0  12       99.23       97.01     14.26 o 
  -8   0  12        0.00       10.85      8.49 o 
  -7   0  12      614.19      477.33     24.97 o 
  -6   0  12       38.80       32.35      7.85 o 
  -5   0  12       13.94       14.23      6.24 o 
  -4   0  12      150.70      122.18      9.60 o 
  -3   0  12       33.30       26.23      3.87 o 
  -2   0  12       14.82       40.67      3.99 o 
  -1   0  12      607.67      555.49     12.58 o 
   0   0  12        3.87        8.77      1.93 o 
   1   0  12        2.31        9.87      1.98 o 
   2   0  12      504.34      578.31     16.04 o 
   3   0  12       81.34      101.71     10.64 o 
   4   0  12       25.95       17.87      4.06 o 
   5   0  12       50.79       67.84      5.91 o 
   6   0  12      328.63      318.05     12.39 o 
   7   0  12      150.27      160.72      9.65 o 
   8   0  12       50.98       65.45     14.09 o 
   9   0  12       28.34       28.03      7.52 o 
 -10   1  12       29.96       26.02      7.75 o 
  -9   1  12       24.87       23.16     11.68 o 
  -8   1  12       54.91       38.18      6.41 o 
  -7   1  12       30.46       39.51      6.72 o 
  -6   1  12     1306.69     1096.92     22.53 o 
  -5   1  12       41.89       42.79      4.47 o 
  -4   1  12     1704.49     1597.68     63.46 o 
  -3   1  12      108.85      102.95      5.65 o 
  -2   1  12      103.80      123.76      3.78 o 
  -1   1  12      252.07      232.61      4.61 o 
   0   1  12      705.90      564.32     10.85 o 
   1   1  12      254.98      223.40      4.33 o 
   2   1  12       25.23       30.49      1.88 o 
   3   1  12      194.29      215.53      5.99 o 
   4   1  12       69.24       63.33      3.67 o 
   5   1  12      100.40      114.92      5.08 o 
   6   1  12      187.93      185.56      6.77 o 
   7   1  12       20.80       20.12      4.22 o 
   8   1  12       70.18       74.53      6.91 o 
   9   1  12       85.65       82.23      6.37 o 
 -10   2  12      119.71      126.47     12.59 o 
  -9   2  12      202.08      170.17     12.05 o 
  -8   2  12       43.81       33.58      8.19 o 
  -7   2  12      423.68      391.28     14.75 o 
  -6   2  12       18.99       35.15      4.43 o 
  -5   2  12      237.26      225.84      7.51 o 
  -4   2  12      169.21      147.11      5.76 o 
  -3   2  12       99.47       96.62      3.30 o 
  -2   2  12      370.90      327.21      6.62 o 
  -1   2  12      205.77      210.37      4.56 o 
   0   2  12      318.67      325.14      5.79 o 
   1   2  12      736.45      674.92     11.38 o 
   2   2  12      688.35      639.77      9.89 o 
   3   2  12      349.68      342.14      6.82 o 
   4   2  12       80.59       95.93      4.88 o 
   5   2  12       39.25       38.51      3.71 o 
   6   2  12      127.72      113.34      5.37 o 
   7   2  12       57.89       54.04      6.70 o 
   8   2  12       64.52       71.00      7.52 o 
   9   2  12       76.12       68.73      6.01 o 
  -9   3  12       33.49       36.75      8.80 o 
  -8   3  12      206.12      184.39      9.67 o 
  -7   3  12        6.67        3.09      5.24 o 
  -6   3  12       75.27       91.30      5.40 o 
  -5   3  12        7.84       -2.46      3.22 o 
  -4   3  12      106.90       99.25      4.68 o 
  -3   3  12       22.39       25.64      1.91 o 
  -2   3  12      185.30      165.83      4.23 o 
  -1   3  12      112.24      122.50      4.29 o 
   0   3  12      899.85      899.92     13.65 o 
   1   3  12      187.18      212.29      5.43 o 
   2   3  12      481.00      436.54      7.96 o 
   3   3  12      639.74      736.65     11.45 o 
   4   3  12      225.14      219.72      6.63 o 
   5   3  12      332.65      331.20      9.62 o 
   6   3  12       68.45       58.76      5.85 o 
   7   3  12       41.01       44.16      5.65 o 
   8   3  12        0.04       -3.37      4.26 o 
   9   3  12       75.22       73.92      6.20 o 
  -9   4  12       19.48       17.87      7.75 o 
  -8   4  12       43.56       51.09      7.05 o 
  -7   4  12      186.62      148.05      8.39 o 
  -6   4  12       83.69       68.74      6.46 o 
  -5   4  12     1020.47      863.03     21.28 o 
  -4   4  12      133.39      126.10      5.13 o 
  -3   4  12      492.45      421.96      9.68 o 
  -2   4  12       96.14       81.21      2.99 o 
  -1   4  12        2.06        3.83      2.44 o 
   0   4  12     1982.86     1950.07     31.13 o 
   1   4  12      264.96      250.30      5.55 o 
   2   4  12     1224.53     1202.22     19.42 o 
   3   4  12        6.13        2.40      2.05 o 
   4   4  12     1037.78     1028.52     17.36 o 
   5   4  12       37.84       39.37      3.94 o 
   6   4  12      155.06      159.75      6.97 o 
   7   4  12       71.86       76.44      6.26 o 
   8   4  12        5.23        2.71      4.52 o 
   9   4  12      159.34      162.64      8.46 o 
  -9   5  12       43.30       36.28      7.82 o 
  -8   5  12       89.80       70.49      7.64 o 
  -7   5  12       16.85       21.40      6.08 o 
  -6   5  12       33.69       24.55      8.57 o 
  -5   5  12      506.84      405.48     12.38 o 
  -4   5  12      552.45      550.46     14.91 o 
  -3   5  12      220.22      207.90      8.11 o 
  -2   5  12       97.97       90.80      2.64 o 
  -1   5  12     1022.94     1086.77     18.08 o 
   0   5  12      194.48      160.71      6.92 o 
   1   5  12        9.49       18.39      2.14 o 
   2   5  12      172.46      162.80      4.58 o 
   3   5  12      832.16      790.24     16.63 o 
   4   5  12      167.09      170.07      5.95 o 
   5   5  12       10.34       10.54      3.53 o 
   6   5  12       10.43        8.33      3.77 o 
   7   5  12      302.31      263.67      8.56 o 
   8   5  12      260.10      231.07      8.63 o 
   9   5  12       65.57       43.48      8.98 o 
  -9   6  12       77.40       54.28     13.79 o 
  -8   6  12       43.74       47.25      7.35 o 
  -7   6  12       99.72       88.11      7.77 o 
  -6   6  12        4.52       -0.24      5.24 o 
  -5   6  12      197.07      172.30      8.51 o 
  -4   6  12      375.49      287.17     10.27 o 
  -3   6  12      362.03      319.64     10.46 o 
  -2   6  12      338.02      329.79      7.80 o 
  -1   6  12      286.15      288.87      8.23 o 
   0   6  12      791.13      817.71     15.97 o 
   1   6  12      132.67      112.53      3.87 o 
   2   6  12      155.46      129.36      4.60 o 
   3   6  12      342.11      316.65     10.50 o 
   4   6  12      161.82      151.87      5.81 o 
   5   6  12       45.58       48.98      5.11 o 
   6   6  12      163.51      154.10      7.86 o 
   7   6  12       88.98       73.29      7.47 o 
   8   6  12      161.30      165.82      9.18 o 
  -8   7  12      203.25      186.03     10.57 o 
  -7   7  12        4.29       10.69      6.34 o 
  -6   7  12      150.50      144.38      8.47 o 
  -5   7  12      307.34      238.58     10.00 o 
  -4   7  12      553.07      409.23     12.40 o 
  -3   7  12        4.99        6.56      4.56 o 
  -2   7  12     2983.28     2716.86     57.81 o 
  -1   7  12      430.62      382.29      9.14 o 
   0   7  12      158.42      193.62      5.52 o 
   1   7  12      432.96      436.94      7.46 o 
   2   7  12       49.50       57.05      3.40 o 
   3   7  12      144.50      158.96      5.31 o 
   4   7  12        5.41        9.73      3.37 o 
   5   7  12       59.43       52.09      5.31 o 
   6   7  12       78.53       72.59      6.21 o 
   7   7  12      168.47      164.28      8.70 o 
   8   7  12      111.54       99.17     18.52 o 
  -8   8  12        1.07        7.30      9.64 o 
  -7   8  12        0.28        5.94      6.35 o 
  -6   8  12       25.77       37.21      6.43 o 
  -5   8  12      280.40      194.73      9.45 o 
  -4   8  12       50.83       38.45      5.49 o 
  -3   8  12      369.62      339.23     11.30 o 
  -2   8  12      114.35      135.61      7.44 o 
  -1   8  12      233.52      224.30      9.42 o 
   0   8  12      145.06      130.72      5.57 o 
   1   8  12      301.16      258.19      6.01 o 
   2   8  12      168.96      164.23      6.20 o 
   3   8  12       19.45       27.97      3.07 o 
   4   8  12      122.47      120.16      5.58 o 
   5   8  12       58.38       52.45      5.56 o 
   6   8  12      259.09      261.87     16.46 o 
   7   8  12       25.37       14.85      7.87 o 
   8   8  12       12.52       24.78      8.54 o 
  -8   9  12       32.67       38.64      8.10 o 
  -7   9  12       26.58       27.97      7.26 o 
  -6   9  12       84.97       70.24      7.62 o 
  -5   9  12       25.24       26.09      6.52 o 
  -4   9  12       18.79       17.44      5.44 o 
  -3   9  12       28.92       20.58      7.49 o 
  -2   9  12      851.40      732.66     28.03 o 
  -1   9  12      295.80      246.44      9.34 o 
   0   9  12      550.63      455.80      9.62 o 
   1   9  12      798.60      658.56     14.05 o 
   2   9  12      446.81      427.72      8.47 o 
   3   9  12        7.14        4.08      3.98 o 
   4   9  12       79.84       80.10      4.63 o 
   5   9  12       41.94       44.78      5.60 o 
   6   9  12       28.72       30.66      5.48 o 
   7   9  12       11.78        2.68      8.12 o 
  -7  10  12       36.66       44.39      8.02 o 
  -6  10  12       11.64       18.42      6.80 o 
  -5  10  12       32.50       23.10     10.03 o 
  -4  10  12       56.85       66.21      6.67 o 
  -3  10  12       48.14       45.94      6.04 o 
  -2  10  12        1.92        8.72      5.00 o 
  -1  10  12        7.28       13.06      4.66 o 
   0  10  12      110.89      109.70      5.67 o 
   1  10  12       59.82       58.75      4.89 o 
   2  10  12       67.20       53.83      3.93 o 
   3  10  12      131.71      125.93      8.15 o 
   4  10  12       37.45       37.58      4.73 o 
   5  10  12       51.64       69.39      7.26 o 
   6  10  12      388.20      332.43     22.89 o 
   7  10  12       38.70       37.85     12.01 o 
  -6  11  12       11.73       10.69      6.97 o 
  -5  11  12       71.08       69.80      7.61 o 
  -4  11  12       39.92       39.57      6.48 o 
  -3  11  12       16.43       17.57      5.78 o 
  -2  11  12       94.06       89.55      6.90 o 
  -1  11  12       60.37       48.17      4.85 o 
   0  11  12      114.14      119.55      6.95 o 
   1  11  12      112.70      111.05      5.78 o 
   2  11  12       87.55       73.75      4.59 o 
   3  11  12        9.34        6.01      2.60 o 
   4  11  12       74.79       67.86      6.15 o 
   5  11  12       49.40       58.39     12.01 o 
   6  11  12       99.22       92.82     14.09 o 
  -6  12  12       70.68       88.58      9.30 o 
  -5  12  12       23.32       27.03      6.88 o 
  -4  12  12      101.24       95.03      8.24 o 
  -3  12  12       13.82       14.06      6.15 o 
  -2  12  12       97.93      100.17      7.73 o 
  -1  12  12       31.13       28.52      5.84 o 
   0  12  12       67.21       73.32     13.25 o 
   1  12  12      131.53      125.79     14.00 o 
   2  12  12       50.57       50.95      7.00 o 
   3  12  12        7.56        8.11      4.09 o 
   4  12  12        8.65       -4.21      5.03 o 
   5  12  12      331.26      326.05     22.35 o 
  -5  13  12       39.66       38.75      7.81 o 
  -4  13  12        9.81       10.11      6.54 o 
  -3  13  12      139.03      148.07      9.40 o 
  -2  13  12       42.76       43.61      5.83 o 
  -1  13  12       65.41       72.44      7.04 o 
   0  13  12      308.39      286.30     11.02 o 
   1  13  12       18.60       13.23      7.11 o 
   2  13  12       38.39       37.53      5.68 o 
   3  13  12        5.57        3.86      4.41 o 
   4  13  12        0.28       -1.90      7.47 o 
  -3  14  12       62.42       71.95      6.98 o 
  -2  14  12       64.83       79.73     13.14 o 
  -1  14  12       84.00       86.14     12.50 o 
   0  14  12       50.47       48.97     10.03 o 
   1  14  12       51.69       48.38      6.50 o 
   2  14  12        3.90        3.17      5.64 o 
   3  14  12       15.40       18.32     12.28 o 
 -10   0  13        5.06       21.95     13.76 o 
  -9   0  13       24.91       19.79     10.87 o 
  -8   0  13       21.60       32.54      8.07 o 
  -7   0  13      152.82      156.72     13.69 o 
  -6   0  13       23.97       32.82      8.32 o 
  -5   0  13     3177.91     2832.51    104.57 o 
  -4   0  13      109.02       92.96      8.59 o 
  -3   0  13      812.14      814.52     22.90 o 
  -2   0  13      238.89      192.07      6.04 o 
  -1   0  13        3.53        1.34      2.16 o 
   0   0  13      729.68      730.77     18.98 o 
   1   0  13      482.54      423.92     10.00 o 
   2   0  13     1176.10     1038.95     26.81 o 
   3   0  13        5.33        4.92      3.10 o 
   4   0  13        5.17        5.83      3.80 o 
   5   0  13        1.97        5.09      4.39 o 
   6   0  13        5.82       11.03      5.24 o 
   7   0  13       16.18       28.50      6.11 o 
   8   0  13       51.27       56.59      8.76 o 
   9   0  13        7.06       -0.81      6.86 o 
  -9   1  13       20.87       12.73      8.43 o 
  -8   1  13       52.20       48.49     11.95 o 
  -7   1  13       75.26       71.90      6.49 o 
  -6   1  13      636.09      581.61     16.58 o 
  -5   1  13      186.92      189.37      8.04 o 
  -4   1  13      515.41      526.38     13.44 o 
  -3   1  13      160.78      153.00      7.58 o 
  -2   1  13       96.09       72.36      2.93 o 
  -1   1  13       97.89      131.89      3.47 o 
   0   1  13      915.69      765.44     14.32 o 
   1   1  13       54.27       43.03      1.89 o 
   2   1  13      186.11      177.73      4.49 o 
   3   1  13      182.53      181.59      5.52 o 
   4   1  13        7.31        6.53      2.62 o 
   5   1  13       46.68       26.24      3.51 o 
   6   1  13       64.44       72.10      4.79 o 
   7   1  13       70.84       73.19      5.17 o 
   8   1  13        9.92        2.56      4.32 o 
   9   1  13      170.35      149.05      7.47 o 
  -9   2  13       16.88       25.36      8.77 o 
  -8   2  13        7.17        8.92      7.22 o 
  -7   2  13      239.46      250.46     10.55 o 
  -6   2  13       34.48       32.10      5.06 o 
  -5   2  13      750.68      708.41     15.33 o 
  -4   2  13      132.83      123.94      5.27 o 
  -3   2  13      486.37      463.49      8.85 o 
  -2   2  13       55.51       71.17      3.43 o 
  -1   2  13      262.85      249.10      4.80 o 
   0   2  13       83.81       90.64      2.93 o 
   1   2  13      688.16      660.04     11.25 o 
   2   2  13      743.83      792.44     12.12 o 
   3   2  13      120.24      132.08      3.93 o 
   4   2  13      440.41      509.91     11.09 o 
   5   2  13      107.66       97.11      4.78 o 
   6   2  13       75.66       55.90      4.42 o 
   7   2  13       69.86       75.55      8.27 o 
   8   2  13      127.31      120.55      6.57 o 
   9   2  13       43.46       40.82      5.61 o 
  -9   3  13      157.34      158.40     12.34 o 
  -8   3  13       46.21       43.11      6.87 o 
  -7   3  13       15.47        0.94      5.27 o 
  -6   3  13     1157.91      897.75     22.39 o 
  -5   3  13       67.38       65.35      4.52 o 
  -4   3  13      774.00      706.90     14.94 o 
  -3   3  13      102.21       82.70      3.16 o 
  -2   3  13     1356.48     1238.46     20.55 o 
  -1   3  13       66.24       63.70      3.07 o 
   0   3  13      396.98      339.49      6.13 o 
   1   3  13      699.58      686.95     13.19 o 
   2   3  13       17.28       11.09      2.62 o 
   3   3  13     2148.50     2086.91     29.83 o 
   4   3  13       78.35       75.88      4.12 o 
   5   3  13      143.50      118.77      5.36 o 
   6   3  13        3.23       -1.42      3.53 o 
   7   3  13       53.25       57.50      5.16 o 
   8   3  13       37.07       30.76      5.10 o 
   9   3  13       55.85       56.12      6.19 o 
  -9   4  13       41.46       45.93      7.83 o 
  -8   4  13       19.46       16.46      6.33 o 
  -7   4  13       75.66       77.53      9.46 o 
  -6   4  13       36.24       25.66      5.48 o 
  -5   4  13      339.11      365.86     11.74 o 
  -4   4  13       17.78       23.66      3.17 o 
  -3   4  13      604.33      547.58     11.88 o 
  -2   4  13      109.58      114.27      3.60 o 
  -1   4  13       29.50       33.17      2.98 o 
   0   4  13      558.73      542.14      9.00 o 
   1   4  13      175.47      185.68      4.73 o 
   2   4  13       55.48       65.81      2.94 o 
   3   4  13       12.87       29.64      2.47 o 
   4   4  13     1233.87     1168.94     21.99 o 
   5   4  13       84.68       79.25      4.72 o 
   6   4  13      123.16      117.79      6.33 o 
   7   4  13        8.71        9.30      4.99 o 
   8   4  13       90.72       93.17      6.40 o 
   9   4  13      103.79       87.86      6.57 o 
  -9   5  13      101.02       91.36      8.78 o 
  -8   5  13      146.24      127.99      8.74 o 
  -7   5  13       17.20       17.01      6.02 o 
  -6   5  13       79.64       92.95      6.88 o 
  -5   5  13      204.95      192.94     12.24 o 
  -4   5  13      151.61      145.38      7.28 o 
  -3   5  13       94.38       94.99      5.75 o 
  -2   5  13      107.59      102.34      3.51 o 
  -1   5  13      272.36      252.10      5.73 o 
   0   5  13        7.80        1.48      2.04 o 
   1   5  13      348.24      327.65      6.36 o 
   2   5  13      145.14      127.87      4.20 o 
   3   5  13      779.36      750.72     13.15 o 
   4   5  13       90.63       86.15      6.48 o 
   5   5  13       42.05       46.54      4.30 o 
   6   5  13       97.85       91.12      5.29 o 
   7   5  13       88.21       87.55      5.70 o 
   8   5  13       31.60       27.85      5.27 o 
  -9   6  13       40.06       33.72      7.82 o 
  -8   6  13       55.35       61.96      7.60 o 
  -7   6  13      171.30      138.23      8.74 o 
  -6   6  13        2.11       -2.75      5.20 o 
  -5   6  13      130.64      139.96      7.76 o 
  -4   6  13       55.68       45.21      5.50 o 
  -3   6  13      585.86      481.07     13.49 o 
  -2   6  13       21.54       20.23      4.31 o 
  -1   6  13      512.54      500.87     11.77 o 
   0   6  13      406.59      383.01      8.80 o 
   1   6  13      109.53       98.57      3.51 o 
   2   6  13      256.08      211.38      5.88 o 
   3   6  13      817.74      735.18     13.12 o 
   4   6  13      137.16      135.32      6.77 o 
   5   6  13       60.92       52.94      5.22 o 
   6   6  13      158.20      161.09      8.07 o 
   7   6  13      165.37      135.51      7.99 o 
   8   6  13        9.41       -0.52      8.75 o 
  -8   7  13       95.01      110.21      8.99 o 
  -7   7  13        5.31       12.73      6.32 o 
  -6   7  13      175.02      154.31      8.48 o 
  -5   7  13       19.19       22.44      5.51 o 
  -4   7  13      233.78      206.24      8.97 o 
  -3   7  13       29.93       32.25      5.15 o 
  -2   7  13     1447.65     1278.61     29.10 o 
  -1   7  13      417.93      394.51      8.20 o 
   0   7  13      107.39       96.21      3.86 o 
   1   7  13      514.90      473.91      7.97 o 
   2   7  13      689.48      572.09     17.49 o 
   3   7  13      158.55      169.71      5.48 o 
   4   7  13      149.50      140.01      6.03 o 
   5   7  13       21.91       16.39      4.83 o 
   6   7  13       36.88       31.55      5.30 o 
   7   7  13       11.85       16.18      6.09 o 
   8   7  13      136.41      101.55     10.60 o 
  -8   8  13       57.79       68.29      8.69 o 
  -7   8  13       80.39       70.89      7.85 o 
  -6   8  13        0.49       -5.15      5.64 o 
  -5   8  13       29.03       34.91      5.96 o 
  -4   8  13      519.36      384.18     12.36 o 
  -3   8  13       73.49       75.90      6.21 o 
  -2   8  13      378.01      345.05     15.30 o 
  -1   8  13     1197.13     1073.20     25.01 o 
   0   8  13       17.59       11.02      2.92 o 
   1   8  13      122.86      135.19      5.94 o 
   2   8  13      575.90      570.86     17.63 o 
   3   8  13      888.22      772.42     12.98 o 
   4   8  13       96.51       86.09      5.38 o 
   5   8  13      100.72       91.65      6.33 o 
   6   8  13       83.25       74.74      7.87 o 
   7   8  13       42.61       35.37      6.20 o 
  -7   9  13       42.62       61.63      8.17 o 
  -6   9  13       32.65       41.31      7.06 o 
  -5   9  13       23.37       17.34      6.06 o 
  -4   9  13       13.21       14.81      5.57 o 
  -3   9  13       24.20       24.29      5.38 o 
  -2   9  13      125.29      121.42      7.10 o 
  -1   9  13       37.80       29.89      6.90 o 
   0   9  13       63.82       62.37      4.35 o 
   1   9  13       91.16       96.10      4.40 o 
   2   9  13       13.95       11.21      2.98 o 
   3   9  13        5.75        4.98      3.08 o 
   4   9  13       25.18       22.86      3.91 o 
   5   9  13       11.32       14.97      8.75 o 
   6   9  13      106.03      102.48     10.46 o 
   7   9  13       75.05       73.38      9.75 o 
  -7  10  13      170.39      154.62     10.34 o 
  -6  10  13       37.79       36.27      7.23 o 
  -5  10  13        5.32        9.95      5.92 o 
  -4  10  13       95.92      111.40      7.72 o 
  -3  10  13       86.53       74.06      8.47 o 
  -2  10  13      222.26      196.79      9.03 o 
  -1  10  13       27.36       20.81      5.14 o 
   0  10  13       42.42       47.10      4.66 o 
   1  10  13       55.92       63.96      4.21 o 
   2  10  13      108.49       96.23      6.34 o 
   3  10  13       73.22       61.67      4.76 o 
   4  10  13       15.68       10.15      3.98 o 
   5  10  13       43.46       43.74      6.31 o 
   6  10  13      113.74      114.84     14.36 o 
  -6  11  13       11.42       15.33      7.16 o 
  -5  11  13      119.23      111.54      8.73 o 
  -4  11  13       68.91       65.54      7.21 o 
  -3  11  13       83.08       80.89      7.11 o 
  -2  11  13       26.08       19.92      6.30 o 
  -1  11  13       17.17       18.50      4.59 o 
   0  11  13       28.63       28.60      5.62 o 
   1  11  13      431.35      352.61      9.59 o 
   2  11  13      112.48      104.61      5.20 o 
   3  11  13        1.69       -0.31      3.48 o 
   4  11  13        3.89        8.87      5.10 o 
   5  11  13       92.93       90.52      8.25 o 
   6  11  13       62.24       64.90     13.22 o 
  -5  12  13       12.99       13.19      7.87 o 
  -4  12  13       90.36       99.42     13.44 o 
  -3  12  13       91.18       89.53      7.96 o 
  -2  12  13       19.12       30.66      6.30 o 
  -1  12  13       67.77       63.59      5.68 o 
   0  12  13       59.52       72.06      6.77 o 
   1  12  13       38.76       35.66      4.79 o 
   2  12  13       49.91       51.94      4.81 o 
   3  12  13       33.65       36.99      4.84 o 
   4  12  13        3.45       -1.03      5.17 o 
   5  12  13       26.50       11.68     11.81 o 
  -4  13  13       30.72       18.90      8.09 o 
  -3  13  13      315.50      282.76     12.62 o 
  -2  13  13       82.42       77.18      6.65 o 
  -1  13  13      182.94      183.88      9.48 o 
   0  13  13       12.97       23.85      6.12 o 
   1  13  13        3.76       -7.30      4.87 o 
   2  13  13        4.08       -4.34      4.83 o 
   3  13  13       31.79       19.66      5.80 o 
   4  13  13       49.87       83.29     13.69 o 
  -3  14  13      119.31      115.34      8.55 o 
  -2  14  13      147.70      138.18     11.83 o 
  -1  14  13       48.82       37.31     13.54 o 
   0  14  13       57.80       57.88     11.71 o 
   1  14  13       25.12       15.91      7.39 o 
   2  14  13       25.62       18.24      5.82 o 
  -9   0  14       75.63       67.79     14.77 o 
  -8   0  14       13.70       12.50      7.14 o 
  -7   0  14       27.00       29.13      9.40 o 
  -6   0  14       68.99       57.59      9.26 o 
  -5   0  14     3606.05     3254.67    119.47 o 
  -4   0  14      539.87      465.65     21.14 o 
  -3   0  14       39.38       49.38      8.52 o 
  -2   0  14      657.51      535.79     12.52 o 
  -1   0  14      121.74      110.69      6.03 o 
   0   0  14       21.47       24.97      4.16 o 
   1   0  14     1098.25      990.99     21.04 o 
   2   0  14      203.29      177.69     13.73 o 
   3   0  14       24.52       31.67      4.03 o 
   4   0  14      278.48      260.11     10.23 o 
   5   0  14      343.50      296.28     11.60 o 
   6   0  14        4.52        3.30      5.10 o 
   7   0  14       17.02       31.32      6.54 o 
   8   0  14      134.46      129.89      9.52 o 
   9   0  14       97.97       86.50      9.40 o 
  -9   1  14       19.76       24.44      9.50 o 
  -8   1  14      190.36      181.42     12.07 o 
  -7   1  14       25.84       24.31      5.49 o 
  -6   1  14       59.11       54.44      4.96 o 
  -5   1  14      121.75      144.73      9.76 o 
  -4   1  14     1253.46     1084.62     27.20 o 
  -3   1  14      507.25      507.07      9.60 o 
  -2   1  14      250.54      229.68      5.44 o 
  -1   1  14      357.21      314.47      5.87 o 
   0   1  14      345.89      304.20      6.85 o 
   1   1  14      461.21      448.74      7.45 o 
   2   1  14       83.34       86.57      2.58 o 
   3   1  14      236.57      210.83      6.10 o 
   4   1  14       39.42       39.29      4.24 o 
   5   1  14      205.22      225.23      7.19 o 
   6   1  14       84.75       68.76      4.82 o 
   7   1  14       45.37       47.71      4.93 o 
   8   1  14       50.43       53.43      5.45 o 
   9   1  14       24.97       30.35      5.46 o 
  -9   2  14      190.19      175.39     18.93 o 
  -8   2  14       27.72       20.83      9.40 o 
  -7   2  14       32.19       28.47      6.84 o 
  -6   2  14       77.94       79.36      5.37 o 
  -5   2  14     2045.56     1830.95     34.97 o 
  -4   2  14      188.13      168.11      4.98 o 
  -3   2  14      860.53      761.13     13.44 o 
  -2   2  14       66.71       68.34      2.85 o 
  -1   2  14      386.81      385.89      6.83 o 
   0   2  14      524.29      465.55      7.81 o 
   1   2  14      812.49      766.75     12.92 o 
   2   2  14      875.37      920.21     13.94 o 
   3   2  14       46.29       39.55      3.19 o 
   4   2  14      251.15      230.34      6.94 o 
   5   2  14       82.73       91.91      4.84 o 
   6   2  14       22.34       22.25      4.06 o 
   7   2  14      135.53      140.07      8.16 o 
   8   2  14       26.83       17.10      4.77 o 
   9   2  14        8.11        3.97      5.00 o 
  -9   3  14       12.67       19.82      9.06 o 
  -8   3  14       65.56       57.12      7.40 o 
  -7   3  14        9.89        4.30      5.12 o 
  -6   3  14      489.76      342.45     11.88 o 
  -5   3  14      120.49      114.38      5.79 o 
  -4   3  14      310.99      278.06     10.57 o 
  -3   3  14      107.99      121.81      5.54 o 
  -2   3  14      413.36      355.44      7.23 o 
  -1   3  14      185.42      159.44      7.67 o 
   0   3  14      603.01      623.50     10.00 o 
   1   3  14      245.39      240.95      6.05 o 
   2   3  14      477.61      470.74      7.83 o 
   3   3  14      173.00      186.27      5.05 o 
   4   3  14      146.24      148.00      5.84 o 
   5   3  14      531.29      572.13     12.69 o 
   6   3  14        3.59       -1.01      3.68 o 
   7   3  14        7.88        1.02      4.13 o 
   8   3  14       75.23       81.91      6.00 o 
   9   3  14       75.77       70.32      6.38 o 
  -9   4  14        4.30       -5.66      6.62 o 
  -8   4  14        6.33       -2.11      6.13 o 
  -7   4  14       84.90       78.59      7.15 o 
  -6   4  14       27.18       18.99      5.51 o 
  -5   4  14      282.82      204.86      8.96 o 
  -4   4  14      248.80      193.58      8.44 o 
  -3   4  14      546.29      537.98     11.82 o 
  -2   4  14       18.31       21.03      2.24 o 
  -1   4  14      280.29      268.06      7.39 o 
   0   4  14      671.66      681.49     10.91 o 
   1   4  14      182.75      185.13      4.94 o 
   2   4  14      299.98      296.49      6.33 o 
   3   4  14     1570.27     1471.78     27.31 o 
   4   4  14      263.33      298.63     12.22 o 
   5   4  14       16.34        5.57      3.38 o 
   6   4  14       49.72       54.10      7.63 o 
   7   4  14      223.11      203.04      7.78 o 
   8   4  14       60.59       49.48      5.57 o 
  -9   5  14       44.85       44.77      8.11 o 
  -8   5  14      172.06      180.97     10.19 o 
  -7   5  14        9.65        4.84      8.64 o 
  -6   5  14      223.53      209.95      9.78 o 
  -5   5  14       90.34       85.67      6.28 o 
  -4   5  14      147.86      161.84      7.95 o 
  -3   5  14       98.11       90.26      5.73 o 
  -2   5  14      150.42      153.50      4.42 o 
  -1   5  14       70.75       72.97      3.09 o 
   0   5  14      487.36      438.17      7.82 o 
   1   5  14      730.79      704.32     11.47 o 
   2   5  14      453.55      412.88      8.14 o 
   3   5  14        8.26       13.76      2.47 o 
   4   5  14      338.45      320.29      9.99 o 
   5   5  14        4.24       -4.84      5.60 o 
   6   5  14       29.91       30.99      4.27 o 
   7   5  14      112.21      104.25      6.29 o 
   8   5  14       30.33       34.93      6.59 o 
  -9   6  14       74.78       68.99      8.81 o 
  -8   6  14       26.13       24.28      7.21 o 
  -7   6  14       23.39       23.45      6.20 o 
  -6   6  14       24.66       26.14      5.98 o 
  -5   6  14      635.34      549.90     15.76 o 
  -4   6  14       71.38       49.84      5.49 o 
  -3   6  14      301.38      253.89     10.78 o 
  -2   6  14        9.12       11.07      4.19 o 
  -1   6  14     1848.15     1738.21     33.92 o 
   0   6  14      286.60      295.02      9.24 o 
   1   6  14      198.16      186.61      4.88 o 
   2   6  14      139.15      140.59      5.48 o 
   3   6  14       11.73        7.91      3.18 o 
   4   6  14      127.54      139.41      6.79 o 
   5   6  14       60.60       46.66      8.63 o 
   6   6  14      311.39      296.93     10.62 o 
   7   6  14       43.64       47.62      6.27 o 
   8   6  14      201.25      179.55      9.37 o 
  -8   7  14       24.41       21.16      7.31 o 
  -7   7  14       11.97       37.74      7.96 o 
  -6   7  14       13.94       12.12      5.79 o 
  -5   7  14      185.90      153.42      8.73 o 
  -4   7  14       55.89       43.05      5.68 o 
  -3   7  14       87.54       78.56      6.13 o 
  -2   7  14     1616.83     1360.69     46.26 o 
  -1   7  14       58.74       66.24      3.36 o 
   0   7  14       10.08        9.08      2.39 o 
   1   7  14      143.09      155.16      4.33 o 
   2   7  14       23.34       27.09      3.09 o 
   3   7  14       64.70       71.07      5.78 o 
   4   7  14       54.63       60.02      5.39 o 
   5   7  14      223.78      200.96      8.64 o 
   6   7  14        5.38       -5.08      4.86 o 
   7   7  14      182.78      152.35      8.55 o 
   8   7  14       64.04       60.27      9.52 o 
  -8   8  14       61.69       57.76      8.48 o 
  -7   8  14       76.03       74.02      7.71 o 
  -6   8  14       22.58       21.27      6.40 o 
  -5   8  14      122.83       93.63      7.42 o 
  -4   8  14      303.53      221.49      9.57 o 
  -3   8  14       70.75       61.67      6.02 o 
  -2   8  14      151.27      143.69      7.44 o 
  -1   8  14      559.33      464.95     13.24 o 
   0   8  14       55.44       53.75      3.60 o 
   1   8  14      369.58      353.56      6.86 o 
   2   8  14       71.66       68.87      3.69 o 
   3   8  14      161.28      152.09      5.07 o 
   4   8  14       28.07       29.43      4.77 o 
   5   8  14       27.64       32.32      7.40 o 
   6   8  14       44.41       39.67      6.00 o 
   7   8  14        1.50       -3.21      5.54 o 
  -7   9  14      112.34      112.70      9.32 o 
  -6   9  14       39.79       41.38      9.17 o 
  -5   9  14       17.51       18.77      6.03 o 
  -4   9  14       72.66       73.70      6.81 o 
  -3   9  14       55.32       58.15      7.74 o 
  -2   9  14      430.70      385.22     12.21 o 
  -1   9  14       68.61       58.98      5.78 o 
   0   9  14      179.97      163.04      7.18 o 
   1   9  14      407.96      367.71     10.14 o 
   2   9  14      369.47      320.44      7.25 o 
   3   9  14      114.08      107.97      6.08 o 
   4   9  14        7.86        0.38      3.98 o 
   5   9  14       41.90       40.58      5.53 o 
   6   9  14       20.70       25.55      8.42 o 
   7   9  14      181.79      177.61     12.80 o 
  -7  10  14      107.12      123.87      9.90 o 
  -6  10  14       53.18       70.18      8.15 o 
  -5  10  14        8.41       14.90      6.08 o 
  -4  10  14        2.59       14.93      7.40 o 
  -3  10  14       33.72       40.50      6.09 o 
  -2  10  14       49.43       42.47      5.91 o 
  -1  10  14      174.44      175.93      8.51 o 
   0  10  14       12.53        6.74      4.15 o 
   1  10  14       94.42       78.25      5.40 o 
   2  10  14       82.09       79.18      5.68 o 
   3  10  14       39.94       34.12      4.74 o 
   4  10  14       30.83       29.79      4.83 o 
   5  10  14       39.48       36.37      7.79 o 
   6  10  14      296.16      272.39     15.00 o 
  -6  11  14      185.44      151.21     12.72 o 
  -5  11  14      128.22      118.94      8.84 o 
  -4  11  14       66.55       67.76      7.30 o 
  -3  11  14      132.76      131.58      8.09 o 
  -2  11  14       10.93       16.73      5.66 o 
  -1  11  14      100.74       94.44      7.06 o 
   0  11  14       65.33       68.22      6.30 o 
   1  11  14      229.07      204.00      7.69 o 
   2  11  14       14.21       15.21      4.26 o 
   3  11  14       17.69       26.39      4.73 o 
   4  11  14       61.38       63.88      7.37 o 
   5  11  14       30.46       33.92      8.15 o 
  -5  12  14       28.14       34.54      7.52 o 
  -4  12  14       28.71       17.58      6.80 o 
  -3  12  14       78.67       65.67      7.46 o 
  -2  12  14       51.42       48.82      6.66 o 
  -1  12  14       87.01       89.09      6.07 o 
   0  12  14       43.71       57.94      6.40 o 
   1  12  14       27.44       32.42      4.82 o 
   2  12  14       27.68       30.87      4.83 o 
   3  12  14      105.91      103.11      7.22 o 
   4  12  14       36.04       41.45      7.37 o 
   5  12  14        9.48       -6.17     11.01 o 
  -4  13  14        4.00       -5.35      6.85 o 
  -3  13  14      110.92      107.34      8.88 o 
  -2  13  14      119.26      110.56      7.27 o 
  -1  13  14      122.04      131.00      8.38 o 
   0  13  14        6.14        4.90      9.90 o 
   1  13  14        1.75        6.30      4.66 o 
   2  13  14        0.69        2.94      5.06 o 
   3  13  14        7.80       -5.05      6.73 o 
  -2  14  14      117.12      120.16     10.65 o 
  -1  14  14       22.26       32.67      7.00 o 
   0  14  14       26.05       26.30      8.98 o 
   1  14  14        1.91       -0.82      5.47 o 
   2  14  14        4.54       -1.90      7.22 o 
  -9   0  15      172.30      153.76     17.99 o 
  -8   0  15        8.70       -0.06      6.72 o 
  -7   0  15        8.30       22.75      8.99 o 
  -6   0  15        0.80       -4.56      6.31 o 
  -5   0  15      115.09      118.66     10.54 o 
  -4   0  15       57.73       69.06      7.92 o 
  -3   0  15     3099.64     3103.87     78.89 o 
  -2   0  15       31.19       38.42      3.24 o 
  -1   0  15       37.32       42.13      4.66 o 
   0   0  15        6.77       12.47      3.52 o 
   1   0  15     1789.00     1660.50     34.25 o 
   2   0  15       94.27       88.59      5.09 o 
   3   0  15        4.18        4.19      3.89 o 
   4   0  15      191.63      196.74      9.14 o 
   5   0  15        0.64       -2.93      4.53 o 
   6   0  15      386.34      358.43     13.69 o 
   7   0  15       68.89       64.25      7.46 o 
   8   0  15       98.49       86.58      8.54 o 
   9   0  15      108.60      101.80     11.58 o 
  -9   1  15       89.11       96.00     10.66 o 
  -8   1  15       12.08        9.15      7.56 o 
  -7   1  15       34.66       32.22      5.54 o 
  -6   1  15      394.18      336.65     12.75 o 
  -5   1  15       10.41       16.19      6.91 o 
  -4   1  15      836.10      757.28     15.96 o 
  -3   1  15       98.90      117.42      6.54 o 
  -2   1  15      115.88      117.65      3.79 o 
  -1   1  15       44.63       54.31      2.43 o 
   0   1  15      501.60      452.31      9.29 o 
   1   1  15       33.76       34.51      1.95 o 
   2   1  15      119.29      105.22      3.48 o 
   3   1  15      103.47      109.46      4.69 o 
   4   1  15       15.19        9.56      3.09 o 
   5   1  15      129.00      116.21      5.32 o 
   6   1  15       65.15       62.64      4.85 o 
   7   1  15       80.49       87.21      5.56 o 
   8   1  15       39.64       34.35      5.21 o 
   9   1  15      307.52      285.73     10.19 o 
  -9   2  15       59.96       77.11     14.06 o 
  -8   2  15        6.41        6.62     10.30 o 
  -7   2  15       10.37       10.05      5.49 o 
  -6   2  15        1.04       -5.00      3.92 o 
  -5   2  15     3258.73     2942.90     54.42 o 
  -4   2  15      260.65      246.23      6.27 o 
  -3   2  15       35.88       19.35      2.35 o 
  -2   2  15      271.33      249.12      6.44 o 
  -1   2  15      106.65      100.63      3.36 o 
   0   2  15       36.74       34.70      2.16 o 
   1   2  15     1027.43      957.69     15.86 o 
   2   2  15      616.81      565.78      9.20 o 
   3   2  15      100.65       97.41      4.29 o 
   4   2  15      358.81      334.56      8.63 o 
   5   2  15      225.56      208.67      7.11 o 
   6   2  15      387.29      379.24     10.06 o 
   7   2  15       93.30      105.96      6.02 o 
   8   2  15       63.55       54.30      5.63 o 
   9   2  15       83.84       78.98      6.84 o 
  -9   3  15        8.82        7.22      8.53 o 
  -8   3  15       27.04       27.98      6.91 o 
  -7   3  15       10.99       10.59      6.85 o 
  -6   3  15      142.93      173.00      8.95 o 
  -5   3  15       27.15       23.60      4.01 o 
  -4   3  15     2031.91     1748.04     33.19 o 
  -3   3  15      147.49      120.30      4.02 o 
  -2   3  15      320.66      311.55      6.72 o 
  -1   3  15       11.48       10.86      1.83 o 
   0   3  15      106.08      110.72      3.79 o 
   1   3  15      372.30      386.59      8.41 o 
   2   3  15      670.12      627.38     11.13 o 
   3   3  15        8.84       13.47      2.95 o 
   4   3  15      566.98      524.03     11.67 o 
   5   3  15      427.28      432.67     10.57 o 
   6   3  15       23.77       17.63      4.04 o 
   7   3  15        9.98        1.18      4.18 o 
   8   3  15      321.11      323.09     10.23 o 
  -9   4  15       73.82      100.59      9.09 o 
  -8   4  15       29.85       45.07      7.20 o 
  -7   4  15      104.31      110.37      7.97 o 
  -6   4  15        3.32       -2.26      6.61 o 
  -5   4  15      202.04      139.72      7.49 o 
  -4   4  15      205.23      161.93      7.76 o 
  -3   4  15      227.86      218.63      6.69 o 
  -2   4  15        3.87        7.58      2.37 o 
  -1   4  15      285.58      265.08      8.56 o 
   0   4  15       24.26       23.03      2.13 o 
   1   4  15      148.06      124.58      4.01 o 
   2   4  15      567.65      578.72      9.51 o 
   3   4  15      815.41      748.53     20.78 o 
   4   4  15      458.66      420.76     10.11 o 
   5   4  15       56.39       52.72      4.41 o 
   6   4  15       41.51       44.15      4.53 o 
   7   4  15       51.34       46.54      5.01 o 
   8   4  15       37.97       33.52      5.24 o 
  -9   5  15       87.02       76.35      8.84 o 
  -8   5  15      101.18      106.39      8.65 o 
  -7   5  15        9.10        9.69      6.10 o 
  -6   5  15        1.82       -2.53      5.23 o 
  -5   5  15       87.99       92.17      7.08 o 
  -4   5  15     1019.60      934.70     22.74 o 
  -3   5  15      131.99      133.17      6.82 o 
  -2   5  15       51.14       54.31      3.88 o 
  -1   5  15       37.82       38.81      3.93 o 
   0   5  15      358.10      386.71      7.25 o 
   1   5  15     1479.09     1411.14     21.22 o 
   2   5  15      148.54      125.44      4.25 o 
   3   5  15      435.56      422.07      9.73 o 
   4   5  15      130.15      137.22      6.71 o 
   5   5  15       14.08        8.13      4.74 o 
   6   5  15        5.36        5.11      4.11 o 
   7   5  15      262.20      249.68      9.40 o 
   8   5  15      154.59      145.00      7.39 o 
  -8   6  15       26.34       28.99      7.23 o 
  -7   6  15       48.72       52.58      7.41 o 
  -6   6  15       39.66       22.40      6.11 o 
  -5   6  15      640.20      531.47     15.46 o 
  -4   6  15      223.40      195.66      8.95 o 
  -3   6  15      515.46      428.30     12.68 o 
  -2   6  15       12.80        9.83      4.27 o 
  -1   6  15      910.33      877.86     15.30 o 
   0   6  15      100.52      104.76      3.77 o 
   1   6  15       26.49       34.77      2.75 o 
   2   6  15      238.42      232.35      6.09 o 
   3   6  15      158.26      153.73      5.93 o 
   4   6  15       94.15       85.01      5.78 o 
   5   6  15       18.93       17.24      4.64 o 
   6   6  15      105.17       95.47      6.85 o 
   7   6  15       85.72       67.78      8.12 o 
   8   6  15       73.91       86.27      7.47 o 
  -8   7  15       65.43       67.39      8.70 o 
  -7   7  15        6.57        7.68      6.69 o 
  -6   7  15       98.85      109.61      8.77 o 
  -5   7  15       64.42       65.04      6.56 o 
  -4   7  15       60.86       29.62      5.59 o 
  -3   7  15       29.69       13.29      4.66 o 
  -2   7  15      201.17      189.46     11.19 o 
  -1   7  15       69.30       82.15      4.42 o 
   0   7  15      469.27      463.70     10.51 o 
   1   7  15       95.53       98.16      3.82 o 
   2   7  15       90.20       95.08      3.83 o 
   3   7  15      121.62      116.42      5.47 o 
   4   7  15      347.94      294.77     10.11 o 
   5   7  15       65.36       71.08      6.07 o 
   6   7  15       22.13       21.27      5.49 o 
   7   7  15      150.24      134.52      8.41 o 
  -8   8  15       17.26       11.52      7.54 o 
  -7   8  15       90.28       98.34      8.69 o 
  -6   8  15       44.83       42.09      6.87 o 
  -5   8  15       15.97        4.92      5.64 o 
  -4   8  15      225.41      170.97      8.86 o 
  -3   8  15       72.79       56.47      6.76 o 
  -2   8  15        7.79        0.34      4.64 o 
  -1   8  15     1017.98      838.51     20.52 o 
   0   8  15       56.24       54.61      3.72 o 
   1   8  15       49.25       43.23      2.93 o 
   2   8  15       84.32       60.82      3.68 o 
   3   8  15       19.52       22.71      3.74 o 
   4   8  15        7.07       10.57      4.56 o 
   5   8  15        4.56        2.11      4.80 o 
   6   8  15       31.12       35.26      6.01 o 
   7   8  15        5.74        4.56      5.72 o 
  -7   9  15      128.02      140.18      9.82 o 
  -6   9  15        6.15        3.67      6.28 o 
  -5   9  15       21.05       25.75     10.63 o 
  -4   9  15       64.26       67.25      7.01 o 
  -3   9  15       63.74       55.91      6.16 o 
  -2   9  15      101.06       94.13     12.33 o 
  -1   9  15        1.03        3.57      4.72 o 
   0   9  15      147.33      121.75      6.86 o 
   1   9  15      119.27      120.43      4.56 o 
   2   9  15      291.47      214.53      8.55 o 
   3   9  15      195.71      170.04      6.94 o 
   4   9  15       99.66      102.57      5.94 o 
   5   9  15        3.10        4.19      5.00 o 
   6   9  15       88.19       56.21     11.92 o 
   7   9  15      119.22       78.01      9.73 o 
  -7  10  15       85.33       92.97     10.33 o 
  -6  10  15      304.31      252.44     11.89 o 
  -5  10  15        0.02        1.64      6.01 o 
  -4  10  15       12.68       17.10      5.94 o 
  -3  10  15       75.36       84.36      7.12 o 
  -2  10  15       89.54       86.55      6.85 o 
  -1  10  15      240.21      229.87      9.67 o 
   0  10  15        4.66        4.63      4.31 o 
   1  10  15      364.79      314.45      8.00 o 
   2  10  15      286.48      254.49      6.68 o 
   3  10  15       67.15       70.94      5.31 o 
   4  10  15       11.25        8.82      4.37 o 
   5  10  15       17.32       11.64      4.73 o 
   6  10  15       25.69       30.46      9.06 o 
  -6  11  15       95.85      107.50      9.25 o 
  -5  11  15       24.99       31.39      7.11 o 
  -4  11  15       36.76       43.82      8.29 o 
  -3  11  15       42.57       50.97      8.52 o 
  -2  11  15       68.71       65.87      6.86 o 
  -1  11  15      124.83      121.01      7.73 o 
   0  11  15       51.96       56.04      6.14 o 
   1  11  15       66.73       71.42      5.25 o 
   2  11  15      181.24      166.15      6.69 o 
   3  11  15       25.95       21.41      4.88 o 
   4  11  15       54.55       47.89      6.94 o 
   5  11  15       11.87        6.35     10.13 o 
  -5  12  15       57.05       60.82      8.07 o 
  -4  12  15       47.63       42.97      7.46 o 
  -3  12  15      118.81      101.14      8.23 o 
  -2  12  15      192.56      162.13      9.00 o 
  -1  12  15      260.81      248.26      8.95 o 
   0  12  15       34.40       36.38      6.75 o 
   1  12  15       40.42       41.03      5.02 o 
   2  12  15       48.04       44.63      5.56 o 
   3  12  15       71.70       65.23      6.66 o 
   4  12  15        0.54       -8.88      8.42 o 
  -4  13  15        7.78        8.84      7.07 o 
  -3  13  15      198.48      170.40     13.11 o 
  -2  13  15      116.26      118.29      7.39 o 
  -1  13  15       18.02       26.35      6.39 o 
   0  13  15       13.18       11.26      6.04 o 
   1  13  15        1.41       -1.57      5.82 o 
   2  13  15        5.56        7.09      9.02 o 
   3  13  15        2.38        7.59      6.99 o 
  -1  14  15       48.51       49.94      7.52 o 
   0  14  15       48.98       57.00      9.04 o 
   1  14  15      107.49      106.34      7.86 o 
  -9   0  16       84.13      111.95     17.05 o 
  -8   0  16        5.77       -3.62      7.42 o 
  -7   0  16        0.10       10.94      8.46 o 
  -6   0  16        7.30       15.64      7.65 o 
  -5   0  16      452.74      392.56     20.00 o 
  -4   0  16       10.66       28.59      7.11 o 
  -3   0  16      638.90      643.90     32.38 o 
  -2   0  16       80.01       70.03      5.37 o 
  -1   0  16       24.33       21.68      6.75 o 
   0   0  16      144.17      111.78      5.98 o 
   1   0  16      270.98      273.58      7.54 o 
   2   0  16      222.87      237.18      6.67 o 
   3   0  16        7.94        6.70      3.91 o 
   4   0  16        5.86        3.65      7.68 o 
   5   0  16       10.80        3.88      4.91 o 
   6   0  16       26.64       20.84      5.88 o 
   7   0  16       45.54       46.85     10.17 o 
   8   0  16       35.48       25.71      7.37 o 
  -9   1  16       36.03       32.35      7.52 o 
  -8   1  16       25.93       12.44      7.73 o 
  -7   1  16        0.99        5.66      5.01 o 
  -6   1  16      140.28      127.97      7.24 o 
  -5   1  16       40.85       29.29      4.22 o 
  -4   1  16     2558.42     2254.90     36.83 o 
  -3   1  16       74.21       82.88      4.05 o 
  -2   1  16       55.42       63.19      2.70 o 
  -1   1  16       24.10       18.85      2.11 o 
   0   1  16      231.13      228.48      5.85 o 
   1   1  16       58.64       56.07      2.31 o 
   2   1  16      257.44      231.16      4.69 o 
   3   1  16      179.91      203.61      6.35 o 
   4   1  16      177.37      168.96      5.90 o 
   5   1  16      239.87      237.58      7.44 o 
   6   1  16       37.40       30.10      4.30 o 
   7   1  16       14.67        9.86      4.43 o 
   8   1  16      110.88      104.54      6.50 o 
  -9   2  16       34.39       37.42     10.60 o 
  -8   2  16       18.85       14.82      7.67 o 
  -7   2  16       59.90       60.53      6.65 o 
  -6   2  16       16.30       16.84      4.13 o 
  -5   2  16      811.68      668.86     14.98 o 
  -4   2  16      582.14      550.35     12.63 o 
  -3   2  16      530.02      478.87      9.44 o 
  -2   2  16       61.89       56.30      2.97 o 
  -1   2  16      258.23      236.93      5.15 o 
   0   2  16      161.60      178.17      4.33 o 
   1   2  16      260.55      251.72      5.56 o 
   2   2  16      158.00      138.77      3.71 o 
   3   2  16      422.32      387.30      9.28 o 
   4   2  16      598.16      621.67     13.31 o 
   5   2  16      104.13       91.12      5.47 o 
   6   2  16      120.01       89.87      5.36 o 
   7   2  16       47.20       54.72      5.17 o 
   8   2  16        3.00        2.38      4.76 o 
  -9   3  16       12.98       14.20      8.76 o 
  -8   3  16      156.41      140.46      9.38 o 
  -7   3  16        6.66        5.31      5.61 o 
  -6   3  16       82.58       65.95      6.27 o 
  -5   3  16       33.96       28.45      5.09 o 
  -4   3  16      115.96      140.51      6.06 o 
  -3   3  16       19.19       26.54      2.54 o 
  -2   3  16      293.72      296.76      6.60 o 
  -1   3  16      201.17      189.82      5.19 o 
   0   3  16       72.74       72.77      2.80 o 
   1   3  16      100.64       98.61      4.00 o 
   2   3  16       24.08       27.00      2.34 o 
   3   3  16     1639.22     1601.79     28.98 o 
   4   3  16      167.21      163.75      6.23 o 
   5   3  16      265.66      245.26      7.79 o 
   6   3  16       42.16       32.07      4.42 o 
   7   3  16       26.20       18.81      4.57 o 
   8   3  16       23.46       20.80      5.29 o 
  -9   4  16      181.00      152.14     10.14 o 
  -8   4  16       22.10       36.06      7.35 o 
  -7   4  16       48.09       62.77     10.08 o 
  -6   4  16       24.84       15.12      5.60 o 
  -5   4  16       50.34       19.66      4.97 o 
  -4   4  16      174.13      160.39      8.10 o 
  -3   4  16      660.85      554.00     12.24 o 
  -2   4  16       99.06       90.34      3.66 o 
  -1   4  16       75.60       81.21      4.81 o 
   0   4  16      160.80      145.99      4.15 o 
   1   4  16      356.33      309.34      6.24 o 
   2   4  16     1009.51      988.33     15.14 o 
   3   4  16      105.14      112.33      5.76 o 
   4   4  16     1111.91     1088.82     20.98 o 
   5   4  16       48.78       54.63      4.53 o 
   6   4  16       89.85       79.02      5.25 o 
   7   4  16       54.24       57.89      5.35 o 
   8   4  16       56.26       62.63      5.91 o 
  -9   5  16       28.77       29.74      8.91 o 
  -8   5  16        1.67        1.74      6.65 o 
  -7   5  16       17.25       25.69      6.43 o 
  -6   5  16       51.57       41.81      6.45 o 
  -5   5  16       88.34       76.58      7.37 o 
  -4   5  16       35.42       44.41      5.34 o 
  -3   5  16      123.05      119.84      6.65 o 
  -2   5  16       77.70       70.87      4.04 o 
  -1   5  16      147.70      143.01      4.93 o 
   0   5  16      295.90      286.58      6.04 o 
   1   5  16      730.74      728.17     11.96 o 
   2   5  16       15.13       20.78      2.50 o 
   3   5  16       27.65       30.75      4.23 o 
   4   5  16      206.24      199.77      9.63 o 
   5   5  16       67.07       59.05      5.56 o 
   6   5  16        2.54        2.86      3.91 o 
   7   5  16       85.51       85.86      5.86 o 
   8   5  16       74.50       63.48      5.97 o 
  -8   6  16       18.83       16.91      7.16 o 
  -7   6  16       38.19       45.60      7.08 o 
  -6   6  16      104.00       92.34      7.30 o 
  -5   6  16       66.93       61.57      6.06 o 
  -4   6  16      354.54      285.09     10.55 o 
  -3   6  16        9.35       15.96      4.70 o 
  -2   6  16       56.08       53.56      5.27 o 
  -1   6  16      604.44      543.84     10.42 o 
   0   6  16      272.78      265.57      5.93 o 
   1   6  16      104.94       95.34      3.77 o 
   2   6  16      907.49      868.90     15.33 o 
   3   6  16      151.53      130.72      6.60 o 
   4   6  16       41.03       35.53      4.83 o 
   5   6  16      140.83      119.09     10.20 o 
   6   6  16       23.53       11.66      5.25 o 
   7   6  16       96.26       87.55      7.82 o 
   8   6  16       67.68       62.80      7.44 o 
  -8   7  16       85.07       78.59      9.02 o 
  -7   7  16        7.02       13.44     10.32 o 
  -6   7  16       45.42       46.04      6.86 o 
  -5   7  16       65.07       53.42      6.47 o 
  -4   7  16       35.34       46.91      7.45 o 
  -3   7  16      186.28      164.23      8.01 o 
  -2   7  16      519.79      479.44     13.82 o 
  -1   7  16        3.20        6.61      5.64 o 
   0   7  16      585.37      511.27     11.61 o 
   1   7  16      585.79      536.15      9.71 o 
   2   7  16      385.57      370.39      7.63 o 
   3   7  16       97.43      106.67      6.15 o 
   4   7  16        8.84        8.98      4.48 o 
   5   7  16       13.53       21.00      5.09 o 
   6   7  16        2.17       -2.83      5.12 o 
   7   7  16       45.51       37.89      7.35 o 
  -7   8  16       29.94       24.17     11.28 o 
  -6   8  16       96.28       99.66      8.17 o 
  -5   8  16      163.95      150.93      8.64 o 
  -4   8  16       97.07       93.94      7.18 o 
  -3   8  16      143.50      101.48      6.88 o 
  -2   8  16       33.67       43.56      6.26 o 
  -1   8  16      102.45      115.25     10.00 o 
   0   8  16      155.94      154.14      6.07 o 
   1   8  16      108.69      112.42      3.93 o 
   2   8  16      410.05      380.67      7.97 o 
   3   8  16      325.36      312.36      9.16 o 
   4   8  16        1.25        1.77      4.74 o 
   5   8  16        9.53        7.94      4.87 o 
   6   8  16      122.41      112.36     15.96 o 
   7   8  16       94.49       87.18      7.54 o 
  -7   9  16       47.10       50.99      8.18 o 
  -6   9  16       28.79       34.80     11.05 o 
  -5   9  16       14.70       22.22      6.15 o 
  -4   9  16       66.16       73.35      7.02 o 
  -3   9  16       41.83       46.98      6.12 o 
  -2   9  16       81.37       81.60      6.54 o 
  -1   9  16      184.21      179.26      8.53 o 
   0   9  16      280.64      238.38      9.44 o 
   1   9  16       26.85       13.63      3.09 o 
   2   9  16       40.97       45.68      3.63 o 
   3   9  16       27.32       19.08      3.48 o 
   4   9  16      188.66      182.73      7.84 o 
   5   9  16       25.54       37.76      5.20 o 
   6   9  16        2.18        4.72      6.31 o 
  -6  10  16      123.07      148.74      9.95 o 
  -5  10  16       28.92       38.96      7.07 o 
  -4  10  16        2.05        1.83      5.81 o 
  -3  10  16       66.41       63.94      6.81 o 
  -2  10  16        4.44       11.94      5.46 o 
  -1  10  16       30.96       20.66      5.45 o 
   0  10  16        8.71        7.56      4.07 o 
   1  10  16        4.69        9.22      4.05 o 
   2  10  16      164.93      130.85      5.08 o 
   3  10  16      154.17      135.92      9.10 o 
   4  10  16       41.21       33.52      5.05 o 
   5  10  16       27.34       23.37      5.46 o 
   6  10  16       18.70        7.66      6.47 o 
  -6  11  16      177.87      155.39     10.46 o 
  -5  11  16      110.46      108.17      9.01 o 
  -4  11  16       24.10       31.82      6.88 o 
  -3  11  16       65.18       69.25      7.43 o 
  -2  11  16       42.60       51.19      7.23 o 
  -1  11  16      162.89      167.15      8.71 o 
   0  11  16       79.26       67.27      6.46 o 
   1  11  16       23.10       30.35      4.94 o 
   2  11  16      130.83      117.85      8.51 o 
   3  11  16       15.04       16.72      5.28 o 
   4  11  16       16.54       12.01      5.75 o 
   5  11  16       14.46        4.66      6.02 o 
  -5  12  16        5.60        7.88      7.32 o 
  -4  12  16       44.85       37.47      7.42 o 
  -3  12  16       22.96       20.27      6.69 o 
  -2  12  16      252.47      213.98     10.71 o 
  -1  12  16      248.94      241.32      9.18 o 
   0  12  16        7.03        4.16      5.81 o 
   1  12  16      102.88      103.31      6.31 o 
   2  12  16        6.32        9.14      7.02 o 
   3  12  16      120.66      127.27      9.19 o 
   4  12  16       16.01        3.11      6.50 o 
  -3  13  16      325.48      290.56     12.53 o 
  -2  13  16      136.28      139.29      7.68 o 
  -1  13  16      119.83      108.13      8.80 o 
   0  13  16        0.22        3.23      6.19 o 
   1  13  16        8.30        9.90      5.92 o 
   2  13  16       93.62       76.04      8.60 o 
   3  13  16       11.42       15.24      8.73 o 
  -9   0  17       17.04       17.05     14.09 o 
  -8   0  17        0.44        8.66     12.15 o 
  -7   0  17        3.81       11.61      8.59 o 
  -6   0  17       36.43       47.45      8.79 o 
  -5   0  17      746.84      627.47     27.79 o 
  -4   0  17        0.96        6.31      6.38 o 
  -3   0  17        8.75        5.67      3.64 o 
  -2   0  17      258.20      239.38      8.84 o 
  -1   0  17        7.50        5.11      3.37 o 
   0   0  17        0.21        3.32      3.01 o 
   1   0  17      719.70      697.92     18.85 o 
   2   0  17       20.95       13.29      3.96 o 
   3   0  17       90.70       98.62      6.13 o 
   4   0  17      807.88      850.37     24.06 o 
   5   0  17       70.79       84.40      7.02 o 
   6   0  17      278.55      271.45     12.17 o 
   7   0  17        1.24        1.95      5.86 o 
   8   0  17       35.62       33.01      7.87 o 
  -9   1  17       75.51       80.93     11.70 o 
  -8   1  17        0.08        5.85      7.75 o 
  -7   1  17       39.91       49.09      7.98 o 
  -6   1  17      287.78      269.07     10.14 o 
  -5   1  17       61.58       54.06      4.71 o 
  -4   1  17     1327.24     1157.84     20.09 o 
  -3   1  17      163.27      139.21      4.75 o 
  -2   1  17      198.08      198.35      5.23 o 
  -1   1  17       50.48       54.60      2.71 o 
   0   1  17       27.37       30.80      3.70 o 
   1   1  17      375.12      384.12      6.86 o 
   2   1  17      290.40      267.20      7.04 o 
   3   1  17      530.24      519.42     11.38 o 
   4   1  17      258.38      254.79      7.54 o 
   5   1  17       82.11       82.22      4.99 o 
   6   1  17      104.92       86.08      5.46 o 
   7   1  17       14.95       11.92      4.49 o 
   8   1  17       70.60       94.19      6.71 o 
  -9   2  17      149.66      171.11     18.86 o 
  -8   2  17        2.42        3.80      7.99 o 
  -7   2  17       90.77       79.62     11.09 o 
  -6   2  17       16.63        2.54      5.11 o 
  -5   2  17      455.07      384.41     10.34 o 
  -4   2  17      292.86      279.82      8.50 o 
  -3   2  17      758.02      698.00     12.83 o 
  -2   2  17       25.52       31.95      2.44 o 
  -1   2  17      590.33      553.99      9.43 o 
   0   2  17      162.19      159.33      4.18 o 
   1   2  17      110.79      120.52      3.87 o 
   2   2  17      434.79      424.76      8.31 o 
   3   2  17       61.86       69.38      5.86 o 
   4   2  17     1385.74     1277.04     24.06 o 
   5   2  17       37.22       31.51      4.15 o 
   6   2  17      221.70      224.97     10.54 o 
   7   2  17       84.88       93.22      6.02 o 
   8   2  17       13.60       16.96      5.21 o 
  -9   3  17       12.76       28.68     17.95 o 
  -8   3  17       20.42       30.98      6.69 o 
  -7   3  17        1.95       -3.60      6.32 o 
  -6   3  17      110.47      123.19      7.69 o 
  -5   3  17      128.17      114.84     12.48 o 
  -4   3  17     3113.19     2709.36     50.20 o 
  -3   3  17      327.35      265.28      6.36 o 
  -2   3  17      129.03      116.40      4.89 o 
  -1   3  17      181.91      179.08      4.13 o 
   0   3  17       28.31       26.74      2.67 o 
   1   3  17       63.24       66.11      3.44 o 
   2   3  17       31.16       39.12      2.53 o 
   3   3  17     1085.80     1105.92     20.96 o 
   4   3  17        0.46        1.31      3.32 o 
   5   3  17      112.11      125.77      5.85 o 
   6   3  17        4.71        3.70      4.13 o 
   7   3  17        1.55       -2.05      6.34 o 
   8   3  17       83.37       98.77      6.62 o 
  -9   4  17        2.52        3.12      7.22 o 
  -8   4  17       42.66       42.06      7.34 o 
  -7   4  17       87.53       75.07      7.17 o 
  -6   4  17        8.39        7.30      5.43 o 
  -5   4  17      265.26      163.23      8.67 o 
  -4   4  17       13.42       14.54      4.77 o 
  -3   4  17      234.50      221.72      7.02 o 
  -2   4  17        6.62        7.53      2.45 o 
  -1   4  17        3.62        3.68      1.98 o 
   0   4  17       82.41       82.85      3.17 o 
   1   4  17      102.14       95.78      3.65 o 
   2   4  17      818.44      766.90     13.50 o 
   3   4  17      224.32      212.56      7.82 o 
   4   4  17      351.08      300.16      9.82 o 
   5   4  17      270.38      251.40      8.06 o 
   6   4  17       15.49        9.94      4.89 o 
   7   4  17        6.44        6.77      5.28 o 
   8   4  17       78.64       88.51      6.55 o 
  -8   5  17       45.26       52.35     10.19 o 
  -7   5  17      121.36      127.31      8.67 o 
  -6   5  17        1.97       -6.53      5.38 o 
  -5   5  17       66.84       67.34      6.32 o 
  -4   5  17      347.72      252.33      9.74 o 
  -3   5  17        4.91       -1.26      5.12 o 
  -2   5  17      298.35      270.96      9.45 o 
  -1   5  17       91.07       85.90      4.51 o 
   0   5  17      347.33      330.52      6.66 o 
   1   5  17      325.52      297.65      6.35 o 
   2   5  17        2.91       -0.35      2.65 o 
   3   5  17       72.48       63.90      7.13 o 
   4   5  17      601.02      548.91     14.51 o 
   5   5  17       71.12       68.21      5.92 o 
   6   5  17      125.54      123.84      7.40 o 
   7   5  17       73.22       70.67      6.96 o 
   8   5  17       90.88       80.76      6.42 o 
  -8   6  17       62.85       69.66      8.37 o 
  -7   6  17      113.33      137.43      9.09 o 
  -6   6  17       23.96       18.42      6.07 o 
  -5   6  17      139.92      112.24      8.77 o 
  -4   6  17      145.41      138.52      7.85 o 
  -3   6  17      143.34      120.88      8.50 o 
  -2   6  17       88.81       77.71      6.00 o 
  -1   6  17      220.98      172.66      5.76 o 
   0   6  17       73.21       71.58      3.30 o 
   1   6  17      314.84      289.17      6.39 o 
   2   6  17      188.91      196.89      6.90 o 
   3   6  17       42.26       39.23      4.65 o 
   4   6  17       68.06       75.35      5.82 o 
   5   6  17       17.21       19.32      4.87 o 
   6   6  17       13.58       10.47      5.46 o 
   7   6  17       28.84       29.89      6.34 o 
  -8   7  17       13.17       15.44      7.38 o 
  -7   7  17        1.83        6.95      6.23 o 
  -6   7  17       22.42       26.93      7.07 o 
  -5   7  17        1.57       -2.16      5.47 o 
  -4   7  17       87.85       93.40      6.98 o 
  -3   7  17       43.11       38.70      5.47 o 
  -2   7  17       84.87       82.15      6.24 o 
  -1   7  17       71.32       63.64      5.47 o 
   0   7  17      662.76      558.04     10.02 o 
   1   7  17       88.20       87.23      4.99 o 
   2   7  17      163.45      145.92      5.57 o 
   3   7  17       28.19       22.53      4.22 o 
   4   7  17      130.50      123.69      6.78 o 
   5   7  17        2.18       -6.81      7.63 o 
   6   7  17        7.33       -4.65      9.68 o 
   7   7  17       14.46        9.76      5.72 o 
  -7   8  17        6.60       -2.16      6.79 o 
  -6   8  17       40.67       38.55      6.73 o 
  -5   8  17       61.07       59.67      6.99 o 
  -4   8  17      260.18      207.51     10.38 o 
  -3   8  17       96.78       97.64      6.99 o 
  -2   8  17       32.62       40.66      5.54 o 
  -1   8  17      200.31      207.67     15.66 o 
   0   8  17      334.75      321.29     10.46 o 
   1   8  17      392.71      389.98      7.41 o 
   2   8  17      399.25      381.43      8.89 o 
   3   8  17      165.32      134.42      6.34 o 
   4   8  17       45.74       44.74      5.57 o 
   5   8  17       19.69       16.91      5.23 o 
   6   8  17        7.49        6.12      6.96 o 
   7   8  17        7.80        1.06      6.17 o 
  -7   9  17      110.00       82.94      8.93 o 
  -6   9  17       58.19       67.51      7.98 o 
  -5   9  17       53.98       60.81     10.24 o 
  -4   9  17       24.63       22.38      6.13 o 
  -3   9  17       55.77       46.13      6.28 o 
  -2   9  17       23.19       15.86      7.60 o 
  -1   9  17       19.83       15.87      5.17 o 
   0   9  17       94.42       76.21      5.15 o 
   1   9  17       31.20       32.30      3.35 o 
   2   9  17      165.32      147.71      5.85 o 
   3   9  17       59.29       79.68      9.86 o 
   4   9  17       31.87       31.44      5.10 o 
   5   9  17        5.88       -2.79      7.57 o 
   6   9  17       96.92       76.94      7.26 o 
  -6  10  17       81.78       98.98      9.14 o 
  -5  10  17      169.23      173.82      9.73 o 
  -4  10  17       85.50       79.58      7.77 o 
  -3  10  17        5.96       16.60      6.52 o 
  -2  10  17       17.81       26.20      5.88 o 
  -1  10  17        7.93       14.52      5.48 o 
   0  10  17        0.50       -4.29      3.46 o 
   1  10  17        7.36        5.59      4.03 o 
   2  10  17        6.55        6.90      4.14 o 
   3  10  17      110.10      118.92      6.36 o 
   4  10  17       25.76       20.03      4.98 o 
   5  10  17       19.79       23.96      5.39 o 
  -5  11  17        7.24       38.19     14.21 o 
  -4  11  17        3.32        2.55      6.49 o 
  -3  11  17       79.71       83.74      7.78 o 
  -2  11  17       42.33       48.93      6.65 o 
  -1  11  17       46.61       53.83      9.27 o 
   0  11  17       64.17       73.27      6.31 o 
   1  11  17       96.66       97.96      6.94 o 
   2  11  17       34.57       43.03      6.09 o 
   3  11  17       10.62       16.68      5.34 o 
   4  11  17       36.00       29.14      5.43 o 
   5  11  17        9.70        4.17      6.35 o 
  -4  12  17       74.85       66.54     12.28 o 
  -3  12  17      117.26      105.19      8.61 o 
  -2  12  17      146.67      144.71      9.05 o 
  -1  12  17      229.19      219.53      8.92 o 
   0  12  17       28.64       29.08      5.21 o 
   1  12  17       63.98       73.64      5.87 o 
   2  12  17       26.74       28.63      5.93 o 
   3  12  17       58.16       65.70     17.72 o 
   4  12  17        0.72        3.35      5.43 o 
  -3  13  17       12.38       27.94      7.64 o 
  -2  13  17      178.13      168.25      8.40 o 
  -1  13  17      135.90      144.51      9.34 o 
   0  13  17       68.01       64.65      6.38 o 
   1  13  17       53.93       63.95      6.18 o 
   2  13  17      157.00      137.78     10.38 o 
  -9   0  18      287.44      229.40     22.55 o 
  -8   0  18       77.47       66.98     14.90 o 
  -7   0  18      101.25       94.91      9.08 o 
  -6   0  18       67.34       64.83      9.60 o 
  -5   0  18        1.83       -5.91      6.64 o 
  -4   0  18      480.78      497.04     16.48 o 
  -3   0  18     1637.22     1495.14     44.33 o 
  -2   0  18      452.76      457.28     14.12 o 
  -1   0  18      160.26      152.69      7.52 o 
   0   0  18      144.07      123.18      6.56 o 
   1   0  18      720.41      680.04     16.49 o 
   2   0  18      229.28      218.35      9.16 o 
   3   0  18       11.78       10.83      4.50 o 
   4   0  18      764.23      740.56     22.32 o 
   5   0  18       63.10       55.41      6.49 o 
   6   0  18      211.66      222.81     17.79 o 
   7   0  18      145.34      126.38      9.65 o 
   8   0  18      104.02      104.45      9.70 o 
  -9   1  18      179.46      183.47     14.75 o 
  -8   1  18       26.23       35.04      8.64 o 
  -7   1  18        8.84       14.32      7.11 o 
  -6   1  18       11.53        1.22      4.70 o 
  -5   1  18        4.37        4.43      3.74 o 
  -4   1  18     1366.41     1243.50     21.50 o 
  -3   1  18      215.78      195.33      5.11 o 
  -2   1  18      683.62      643.76     11.69 o 
  -1   1  18       20.06       17.00      2.31 o 
   0   1  18      102.85      102.14      4.31 o 
   1   1  18      556.83      517.46      9.64 o 
   2   1  18      644.84      631.69     12.95 o 
   3   1  18       63.93       60.09      4.37 o 
   4   1  18      147.33      136.70      5.98 o 
   5   1  18      162.87      142.17      7.20 o 
   6   1  18       62.75       74.65      5.41 o 
   7   1  18        5.03       -1.28      4.39 o 
   8   1  18      114.27      123.02      7.15 o 
  -9   2  18      162.50      159.12     12.96 o 
  -8   2  18       46.77       37.30      8.07 o 
  -7   2  18       25.08       23.16      7.14 o 
  -6   2  18        4.41        1.85      5.27 o 
  -5   2  18      483.27      414.53     10.96 o 
  -4   2  18      148.53      164.14      6.72 o 
  -3   2  18     1320.19     1172.36     20.15 o 
  -2   2  18      243.09      209.76      5.46 o 
  -1   2  18       70.54       57.04      3.87 o 
   0   2  18       44.25       43.51      2.54 o 
   1   2  18      124.52      125.66      4.83 o 
   2   2  18        4.56        5.45      2.73 o 
   3   2  18      255.45      245.94      8.43 o 
   4   2  18      398.09      392.79      9.88 o 
   5   2  18       37.61       31.75      4.21 o 
   6   2  18      206.60      201.60      7.71 o 
   7   2  18      131.49      136.67      6.86 o 
   8   2  18       27.40       26.09      5.39 o 
  -9   3  18       22.97       25.95      9.61 o 
  -8   3  18       81.84       94.97      8.43 o 
  -7   3  18        8.53        8.34      5.79 o 
  -6   3  18       36.32       25.48      5.81 o 
  -5   3  18       23.09       18.88      5.36 o 
  -4   3  18     1269.60     1073.59     21.75 o 
  -3   3  18       38.25       45.33      3.99 o 
  -2   3  18       66.25       67.53      3.09 o 
  -1   3  18       17.50       20.80      2.50 o 
   0   3  18      133.20      140.50      4.12 o 
   1   3  18      245.74      251.74      6.68 o 
   2   3  18      324.18      286.09      8.69 o 
   3   3  18       86.74       77.80      4.40 o 
   4   3  18      272.47      256.96      8.18 o 
   5   3  18       46.50       59.75      4.83 o 
   6   3  18      185.35      160.82      6.97 o 
   7   3  18        1.77       -4.43      4.38 o 
   8   3  18       48.50       50.37      7.40 o 
  -8   4  18       39.60       36.60      7.37 o 
  -7   4  18        9.80        9.97      6.08 o 
  -6   4  18       20.50       14.68      5.49 o 
  -5   4  18       45.52       39.68      5.81 o 
  -4   4  18      403.11      351.29     11.70 o 
  -3   4  18      471.68      394.85     13.24 o 
  -2   4  18       63.78       70.39      4.42 o 
  -1   4  18      216.16      190.59      4.80 o 
   0   4  18      232.84      212.19      5.10 o 
   1   4  18      224.44      222.12      5.72 o 
   2   4  18      182.13      197.72      7.25 o 
   3   4  18      257.32      243.66      8.57 o 
   4   4  18      344.20      338.57     10.63 o 
   5   4  18      196.54      186.66      8.79 o 
   6   4  18       39.90       37.48      4.89 o 
   7   4  18        4.45       -2.83      5.64 o 
   8   4  18        4.21       -2.39      5.09 o 
  -8   5  18       11.20        7.12      6.79 o 
  -7   5  18        1.30        9.44      6.32 o 
  -6   5  18      116.83      123.44      8.22 o 
  -5   5  18       61.37       62.97      6.40 o 
  -4   5  18      108.96       92.91      6.78 o 
  -3   5  18       34.91       38.99      5.34 o 
  -2   5  18      675.98      615.27     16.04 o 
  -1   5  18       38.31       42.40      2.70 o 
   0   5  18       69.26       63.18      3.12 o 
   1   5  18      110.92      120.82      4.26 o 
   2   5  18      227.22      223.66      6.60 o 
   3   5  18      294.32      263.22     12.56 o 
   4   5  18      137.89      126.66      6.70 o 
   5   5  18       40.46       38.33      5.43 o 
   6   5  18       47.19       49.39      7.99 o 
   7   5  18       15.60        6.80      4.88 o 
  -8   6  18        9.48        8.55      7.32 o 
  -7   6  18       25.37       25.39      6.85 o 
  -6   6  18       26.58       26.56      6.24 o 
  -5   6  18      155.92      144.73      8.17 o 
  -4   6  18      156.36      140.99      7.91 o 
  -3   6  18      185.81      179.05      9.46 o 
  -2   6  18       11.65        7.60      4.55 o 
  -1   6  18       94.10       88.02      5.12 o 
   0   6  18       15.64        7.20      2.87 o 
   1   6  18      276.06      260.54      6.27 o 
   2   6  18      913.75      870.28     17.56 o 
   3   6  18       53.52       51.54      5.03 o 
   4   6  18       49.15       60.26      5.63 o 
   5   6  18       25.24       18.06      5.00 o 
   6   6  18       98.41       93.65     12.27 o 
   7   6  18       21.25       23.89      6.33 o 
  -7   7  18       76.09       59.54      8.00 o 
  -6   7  18       95.93       83.19      7.67 o 
  -5   7  18       35.42       35.49      6.35 o 
  -4   7  18      393.58      339.91     11.98 o 
  -3   7  18       45.45       38.88      7.95 o 
  -2   7  18      170.66      162.51      8.42 o 
  -1   7  18      169.77      165.62      7.98 o 
   0   7  18      495.46      450.95      8.67 o 
   1   7  18       82.04       86.52      4.99 o 
   2   7  18        1.00       -2.13      3.23 o 
   3   7  18       44.52       45.75      6.09 o 
   4   7  18      150.80      138.96      7.38 o 
   5   7  18       60.75       59.34      6.19 o 
   6   7  18        9.53        5.02      5.64 o 
   7   7  18       68.12       69.90     10.95 o 
  -7   8  18       13.12        2.36      7.16 o 
  -6   8  18        7.96        7.95      8.45 o 
  -5   8  18      105.13      106.68      8.08 o 
  -4   8  18      143.30      127.61      7.97 o 
  -3   8  18       28.88       23.29      5.44 o 
  -2   8  18        5.52        2.56      4.79 o 
  -1   8  18      138.10      122.06      6.95 o 
   0   8  18       20.22       27.47      4.92 o 
   1   8  18      185.21      164.90      4.88 o 
   2   8  18       44.26       51.61      4.09 o 
   3   8  18       87.05       72.98      6.55 o 
   4   8  18      110.83       98.86      6.12 o 
   5   8  18       21.19       21.89      5.64 o 
   6   8  18      126.37      131.70      8.36 o 
  -6   9  18       83.70       79.18      8.35 o 
  -5   9  18       26.08       30.03      6.76 o 
  -4   9  18       24.89       23.23      6.28 o 
  -3   9  18       60.74       58.04      6.55 o 
  -2   9  18       19.57        9.07      5.08 o 
  -1   9  18        3.53        5.40      5.00 o 
   0   9  18        9.81        3.19      2.10 o 
   1   9  18        6.41       -0.40      3.28 o 
   2   9  18       93.01      108.36      7.49 o 
   3   9  18       27.80       16.98      6.84 o 
   4   9  18       37.60       42.19      5.14 o 
   5   9  18       28.79       21.11      5.32 o 
   6   9  18        3.12       -1.49      5.81 o 
  -6  10  18      240.80      199.96     11.33 o 
  -5  10  18      104.95      126.64     11.83 o 
  -4  10  18        0.51        7.47      6.34 o 
  -3  10  18       88.96      111.14      7.92 o 
  -2  10  18       35.01       30.47      6.02 o 
  -1  10  18        3.35        3.66      5.27 o 
   0  10  18       16.38        7.57      3.65 o 
   1  10  18       60.88       56.87      5.11 o 
   2  10  18       27.30       26.24      4.19 o 
   3  10  18       67.65       79.14      5.86 o 
   4  10  18       29.80       31.25      6.49 o 
   5  10  18       20.38       17.13      5.45 o 
  -5  11  18      281.06      260.91     12.23 o 
  -4  11  18       11.59        1.48      6.07 o 
  -3  11  18        1.00       -6.67      5.91 o 
  -2  11  18       10.29        9.51      7.77 o 
  -1  11  18       10.13       10.67      5.89 o 
   0  11  18      133.42      143.86      6.18 o 
   1  11  18        6.86        5.14      4.48 o 
   2  11  18       40.04       24.84      5.78 o 
   3  11  18       82.25       81.29      6.13 o 
   4  11  18      117.78      109.73      8.14 o 
  -4  12  18       12.91       18.25      7.48 o 
  -3  12  18        6.97       16.62      6.74 o 
  -2  12  18       24.12       34.86      7.25 o 
  -1  12  18       72.39       65.80      6.05 o 
   0  12  18       93.08       92.96      6.38 o 
   1  12  18      181.22      178.85     10.31 o 
   2  12  18       28.36       24.20      9.33 o 
   3  12  18       10.60       13.71     10.13 o 
  -2  13  18       95.37       95.79      7.21 o 
  -1  13  18       15.12       18.33      6.94 o 
   0  13  18      191.41      193.67     15.00 o 
   1  13  18        3.09        5.26      6.19 o 
  -9   0  19     1215.23     1073.26     51.21 o 
  -8   0  19       26.21       12.15     12.95 o 
  -7   0  19        2.08        4.05      6.72 o 
  -6   0  19        0.88        1.95      7.32 o 
  -5   0  19        4.66        7.58      6.78 o 
  -4   0  19       66.94       81.26      5.72 o 
  -3   0  19       31.63       31.01      6.78 o 
  -2   0  19      184.97      169.44      8.49 o 
  -1   0  19      231.65      233.92      9.85 o 
   0   0  19       41.84       37.17      4.32 o 
   1   0  19       49.79       60.54      3.85 o 
   2   0  19      207.56      219.98     15.54 o 
   3   0  19      308.79      296.96     11.58 o 
   4   0  19      599.69      584.78     18.34 o 
   5   0  19        7.90        4.95      5.39 o 
   6   0  19        0.25       -2.13      5.82 o 
   7   0  19       21.44       15.44      7.42 o 
   8   0  19       31.18       37.74      8.09 o 
  -9   1  19      373.80      347.20     27.75 o 
  -8   1  19       62.01       68.60      9.38 o 
  -7   1  19       23.39       23.22     10.84 o 
  -6   1  19       54.41       63.16      5.92 o 
  -5   1  19        6.16       11.45      5.07 o 
  -4   1  19      340.14      294.57      7.39 o 
  -3   1  19       34.01       53.10      4.83 o 
  -2   1  19      175.78      180.85      6.96 o 
  -1   1  19      110.94      117.21      4.06 o 
   0   1  19        5.19        7.28      2.44 o 
   1   1  19      252.55      257.22      5.95 o 
   2   1  19      779.95      784.84     15.58 o 
   3   1  19       23.85       28.22      3.55 o 
   4   1  19        6.85        7.48      3.63 o 
   5   1  19       49.36       42.97      4.53 o 
   6   1  19       17.91       15.11      4.38 o 
   7   1  19       60.61       53.25      5.53 o 
   8   1  19       13.00        4.96      5.11 o 
  -8   2  19       25.34       20.49      9.06 o 
  -7   2  19       25.25       26.26      7.40 o 
  -6   2  19        5.54       12.04      5.37 o 
  -5   2  19      736.77      676.01     15.38 o 
  -4   2  19      139.94      130.84      6.07 o 
  -3   2  19     1827.04     1669.01     27.86 o 
  -2   2  19       69.96       74.07      3.53 o 
  -1   2  19      318.09      302.92      6.28 o 
   0   2  19        1.96        2.69      2.11 o 
   1   2  19      186.81      167.20      4.75 o 
   2   2  19      403.99      335.82      9.69 o 
   3   2  19      164.79      150.12      5.93 o 
   4   2  19      135.31      128.48      5.71 o 
   5   2  19       15.04       14.07      6.10 o 
   6   2  19       20.77       20.09      4.49 o 
   7   2  19       43.91       46.20      5.59 o 
   8   2  19       38.85       43.90      6.01 o 
  -8   3  19       51.55       53.30      9.58 o 
  -7   3  19       49.07       49.32      6.86 o 
  -6   3  19        2.29       -0.49      5.00 o 
  -5   3  19       12.01       17.41      5.22 o 
  -4   3  19      675.47      584.52     16.13 o 
  -3   3  19      530.99      478.33     11.42 o 
  -2   3  19      400.83      357.08      7.68 o 
  -1   3  19       64.66       54.72      3.07 o 
   0   3  19      125.16      116.62      3.95 o 
   1   3  19       84.88       81.39      3.93 o 
   2   3  19        5.05        7.01      3.40 o 
   3   3  19      215.18      211.23      7.99 o 
   4   3  19      340.97      317.37      8.83 o 
   5   3  19      150.96      150.29      6.64 o 
   6   3  19      160.12      154.57      6.97 o 
   7   3  19       70.22       76.15      5.95 o 
   8   3  19       96.24      111.00      7.58 o 
  -8   4  19       20.61       16.95      7.09 o 
  -7   4  19      105.42       92.56      8.42 o 
  -6   4  19        8.06       12.81      5.87 o 
  -5   4  19        0.74       -5.00      4.98 o 
  -4   4  19      165.61      155.58      7.99 o 
  -3   4  19      663.19      597.03     16.07 o 
  -2   4  19       66.71       75.82      3.80 o 
  -1   4  19        8.79        7.51      2.12 o 
   0   4  19       27.64       23.09      2.55 o 
   1   4  19      145.15      135.71      4.41 o 
   2   4  19      147.70      132.16      6.29 o 
   3   4  19        9.72        9.60      4.03 o 
   4   4  19       62.94       55.36      5.30 o 
   5   4  19      112.79      105.45      5.83 o 
   6   4  19       51.56       50.65      5.14 o 
   7   4  19       42.45       47.04      5.58 o 
  -8   5  19      374.17      367.42     14.31 o 
  -7   5  19       42.97       49.25      7.41 o 
  -6   5  19       17.97       28.82      6.31 o 
  -5   5  19      278.77      243.43     10.39 o 
  -4   5  19      645.04      542.20     15.52 o 
  -3   5  19       22.54       35.26      6.79 o 
  -2   5  19      150.10      137.18      9.21 o 
  -1   5  19       31.29       40.22      2.81 o 
   0   5  19      182.54      156.24      4.71 o 
   1   5  19      210.17      201.60      5.38 o 
   2   5  19       32.21       26.16      7.22 o 
   3   5  19      150.10      145.23      7.75 o 
   4   5  19      318.11      319.96     10.53 o 
   5   5  19       22.22       15.71      7.69 o 
   6   5  19        7.59        1.58      5.19 o 
   7   5  19       27.49       28.93      6.28 o 
  -8   6  19       39.78       33.09      7.95 o 
  -7   6  19       70.19       75.17     10.76 o 
  -6   6  19       10.61        5.26      5.90 o 
  -5   6  19       53.32       59.14      6.54 o 
  -4   6  19       48.22       52.38      6.20 o 
  -3   6  19       40.90       32.99      5.80 o 
  -2   6  19        9.24       10.33      4.63 o 
  -1   6  19      304.52      241.54      8.94 o 
   0   6  19        3.30        3.18      2.45 o 
   1   6  19      214.26      209.05      5.88 o 
   2   6  19      544.71      496.71     20.65 o 
   3   6  19       19.15       10.04      4.24 o 
   4   6  19       61.97       67.68      5.91 o 
   5   6  19      125.50      123.83      8.64 o 
   6   6  19       92.01       76.41     10.83 o 
   7   6  19       28.82       22.56      6.21 o 
  -7   7  19       16.15       15.20      7.24 o 
  -6   7  19       33.13       40.62      6.84 o 
  -5   7  19        6.21        3.21      5.67 o 
  -4   7  19       84.63       87.13     14.15 o 
  -3   7  19       29.81       20.55      5.39 o 
  -2   7  19      343.00      285.58     10.46 o 
  -1   7  19       88.83       98.89      8.05 o 
   0   7  19      193.86      150.52      5.21 o 
   1   7  19      381.64      384.14      7.99 o 
   2   7  19       19.97       23.84      4.36 o 
   3   7  19      519.55      479.57     11.89 o 
   4   7  19       25.03       17.41      5.07 o 
   5   7  19       36.75       30.44      8.08 o 
   6   7  19       25.88       22.92      6.78 o 
  -7   8  19       19.00       19.26      7.33 o 
  -6   8  19       70.07       74.71      8.09 o 
  -5   8  19       40.79       38.01      7.24 o 
  -4   8  19       27.66       24.15      6.04 o 
  -3   8  19       18.15       30.28      8.40 o 
  -2   8  19       46.48       50.15      5.80 o 
  -1   8  19       39.94       43.67      6.88 o 
   0   8  19       58.17       46.15      4.49 o 
   1   8  19      181.80      163.94      4.95 o 
   2   8  19       97.20       91.19      5.55 o 
   3   8  19       23.52       25.21      4.21 o 
   4   8  19       27.10       28.12      4.96 o 
   5   8  19       81.34       79.26      7.04 o 
   6   8  19      104.26      131.61      8.47 o 
  -6   9  19       95.32       89.54      8.57 o 
  -5   9  19      173.58      170.63     12.00 o 
  -4   9  19      103.31      103.24      8.09 o 
  -3   9  19       12.12       24.72      5.93 o 
  -2   9  19       13.74       12.16      5.37 o 
  -1   9  19       84.89       86.25      6.69 o 
   0   9  19        3.49        2.01      3.72 o 
   1   9  19       32.66       28.44      4.32 o 
   2   9  19       88.55      101.26      5.83 o 
   3   9  19        8.78        7.47      3.94 o 
   4   9  19       78.91       83.14      6.17 o 
   5   9  19       40.81       34.02      5.65 o 
  -5  10  19      196.07      189.35     10.67 o 
  -4  10  19       22.62       34.47      6.74 o 
  -3  10  19       60.83       58.63      7.20 o 
  -2  10  19       48.35       56.54      6.76 o 
  -1  10  19       38.08       31.12      5.99 o 
   0  10  19        4.27       -0.46      3.21 o 
   1  10  19       12.28       10.74      5.30 o 
   2  10  19        8.12       12.41      4.99 o 
   3  10  19      235.24      210.76     10.40 o 
   4  10  19        7.05       18.76      5.19 o 
   5  10  19       89.98       60.91      6.49 o 
  -5  11  19      213.27      203.67     11.42 o 
  -4  11  19       25.59       25.32      7.36 o 
  -3  11  19       20.05       22.50      6.59 o 
  -2  11  19       55.64       38.04     10.71 o 
  -1  11  19        2.96       -7.48      6.95 o 
   0  11  19      145.82      150.52      6.36 o 
   1  11  19      133.36      114.94      7.52 o 
   2  11  19       33.11       44.11     10.24 o 
   3  11  19        4.24        2.16      4.87 o 
   4  11  19       67.45       52.10      6.67 o 
  -3  12  19       45.98       51.20      7.59 o 
  -2  12  19      152.38      146.93      9.63 o 
  -1  12  19       13.30       24.70      8.42 o 
   0  12  19      203.85      197.13      8.40 o 
   1  12  19       61.87       75.92      7.32 o 
   2  12  19       67.68       65.72      8.92 o 
   3  12  19      141.23      136.55     13.52 o 
  -1  13  19      237.72      212.48     10.79 o 
   0  13  19      131.41      136.58      7.68 o 
  -8   0  20      122.45      111.82     17.52 o 
  -7   0  20       17.19       20.92      7.21 o 
  -6   0  20        2.57        5.64      7.38 o 
  -5   0  20        0.59        3.49      6.78 o 
  -4   0  20      101.87      114.35      7.01 o 
  -3   0  20      600.96      565.49     16.91 o 
  -2   0  20      407.04      398.08     17.85 o 
  -1   0  20      265.53      248.00      8.30 o 
   0   0  20       64.26       71.91     10.13 o 
   1   0  20       60.25       60.25      5.23 o 
   2   0  20      266.98      263.90     10.54 o 
   3   0  20      336.28      308.03     12.03 o 
   4   0  20       78.10       88.45      7.21 o 
   5   0  20       23.65       21.02      6.04 o 
   6   0  20        0.08       -5.80      5.80 o 
   7   0  20       69.44       60.96      8.28 o 
   8   0  20       78.56      101.51     10.46 o 
  -8   1  20      246.01      256.42     23.22 o 
  -7   1  20       41.69       35.65      7.61 o 
  -6   1  20       48.01       45.54      5.45 o 
  -5   1  20       13.91       17.74      4.75 o 
  -4   1  20      125.93      116.09      4.92 o 
  -3   1  20      229.88      201.28      6.95 o 
  -2   1  20      497.10      456.99     11.05 o 
  -1   1  20       65.07       62.68      3.20 o 
   0   1  20      111.14      122.53      5.00 o 
   1   1  20       25.58       29.08      2.96 o 
   2   1  20      308.15      325.49     11.17 o 
   3   1  20      220.03      222.44      7.23 o 
   4   1  20       68.88       63.72      4.62 o 
   5   1  20       31.09       23.14      4.34 o 
   6   1  20      122.07      143.54      6.83 o 
   7   1  20       46.46       47.75      6.70 o 
   8   1  20       75.71       79.31      6.81 o 
  -8   2  20      103.61      113.96     10.96 o 
  -7   2  20       54.49       55.63      8.47 o 
  -6   2  20       39.13       29.14      5.98 o 
  -5   2  20        4.64       11.10      8.99 o 
  -4   2  20      163.28      136.20      6.30 o 
  -3   2  20     2345.42     2042.57     30.48 o 
  -2   2  20      118.03       99.59      4.03 o 
  -1   2  20       66.01       62.45      3.26 o 
   0   2  20       28.63       22.12      2.52 o 
   1   2  20        7.36        2.06      2.58 o 
   2   2  20       40.58       54.16      4.47 o 
   3   2  20      173.00      162.85      6.24 o 
   4   2  20       37.04       31.71      4.18 o 
   5   2  20      226.50      227.08      7.92 o 
   6   2  20       88.96       99.36      6.24 o 
   7   2  20       95.37       89.67      6.36 o 
  -8   3  20       45.30       35.05      9.39 o 
  -7   3  20        3.51        5.52      8.67 o 
  -6   3  20       58.98       49.67      6.57 o 
  -5   3  20       35.04       28.35      5.54 o 
  -4   3  20     1567.40     1270.19     29.68 o 
  -3   3  20      254.07      270.58      9.28 o 
  -2   3  20      320.05      284.53      7.34 o 
  -1   3  20       40.57       44.29      3.03 o 
   0   3  20       78.86       87.92      3.47 o 
   1   3  20      222.35      219.47      6.42 o 
   2   3  20       87.96       82.80      5.05 o 
   3   3  20      130.95      120.70      6.35 o 
   4   3  20      121.85      127.74      5.79 o 
   5   3  20      158.60      146.42      6.54 o 
   6   3  20        4.43        7.39      4.41 o 
   7   3  20      149.30      155.14      7.43 o 
  -8   4  20       49.92       44.43      8.03 o 
  -7   4  20       58.44       59.57      7.40 o 
  -6   4  20       60.52       68.52      6.90 o 
  -5   4  20      192.76      174.77     12.86 o 
  -4   4  20      148.82      157.09      8.42 o 
  -3   4  20     1187.81     1033.96     24.72 o 
  -2   4  20       53.04       49.72      5.00 o 
  -1   4  20      219.04      192.33      4.75 o 
   0   4  20       33.91       37.11      2.84 o 
   1   4  20        8.71        8.31      2.43 o 
   2   4  20       87.59       94.39      5.41 o 
   3   4  20        3.95        2.52      3.96 o 
   4   4  20      130.17      131.64      7.03 o 
   5   4  20       45.20       42.73      5.60 o 
   6   4  20      120.99      126.32      6.63 o 
   7   4  20      109.95      106.83      9.05 o 
  -8   5  20      223.35      218.84     12.00 o 
  -7   5  20       62.99       64.15      7.50 o 
  -6   5  20       56.83       46.37      6.80 o 
  -5   5  20       15.32       25.43      5.84 o 
  -4   5  20       34.49       27.73      5.39 o 
  -3   5  20       33.63       40.75      5.48 o 
  -2   5  20      324.98      295.81     10.22 o 
  -1   5  20        6.18        4.12      2.29 o 
   0   5  20      106.54      105.20      3.96 o 
   1   5  20      232.99      221.33      5.68 o 
   2   5  20      348.60      300.10     11.77 o 
   3   5  20       52.51       45.85      5.01 o 
   4   5  20       10.72        4.82      4.59 o 
   5   5  20       31.33       25.57      7.06 o 
   6   5  20      143.25      129.25      7.87 o 
   7   5  20       16.88       -0.70      6.16 o 
  -7   6  20       28.13       28.70      9.59 o 
  -6   6  20       20.36       11.80      6.20 o 
  -5   6  20       35.98       23.06     10.20 o 
  -4   6  20       24.06       23.45      5.46 o 
  -3   6  20       70.53       75.44      6.43 o 
  -2   6  20       13.72       12.49      4.61 o 
  -1   6  20      174.05      188.49      8.97 o 
   0   6  20        6.15        2.36      2.58 o 
   1   6  20      666.67      617.19     10.92 o 
   2   6  20      310.99      292.43      9.51 o 
   3   6  20       30.36       33.91      7.88 o 
   4   6  20        0.30       -4.23      4.42 o 
   5   6  20       14.60       17.92      5.65 o 
   6   6  20      182.59      201.45      9.80 o 
   7   6  20       21.99       17.91      6.22 o 
  -7   7  20        2.55      -10.04      6.69 o 
  -6   7  20      154.31      144.50      9.09 o 
  -5   7  20       41.45       53.51      7.04 o 
  -4   7  20       70.40       69.37      6.99 o 
  -3   7  20      134.39      145.81      7.91 o 
  -2   7  20       32.98       50.00      5.82 o 
  -1   7  20       33.94       14.35      2.84 o 
   0   7  20       52.14       44.60      4.46 o 
   1   7  20      159.92      166.09      5.36 o 
   2   7  20       30.25       21.42      4.18 o 
   3   7  20      225.33      199.56     11.08 o 
   4   7  20       33.60       36.74      5.48 o 
   5   7  20       21.64       27.09      5.85 o 
   6   7  20      111.73      113.58      7.88 o 
  -7   8  20       82.05       65.53     11.43 o 
  -6   8  20       71.98       61.52      8.12 o 
  -5   8  20       64.03       63.37      7.46 o 
  -4   8  20       59.23       55.33      6.88 o 
  -3   8  20       94.31       89.76      7.23 o 
  -2   8  20       40.92       50.06      7.39 o 
  -1   8  20       27.51       21.00      5.54 o 
   0   8  20        2.42       -0.14      3.73 o 
   1   8  20       66.76       68.59      3.91 o 
   2   8  20       70.22       78.29      5.39 o 
   3   8  20       69.41       75.23      6.70 o 
   4   8  20        5.45       -0.03      4.46 o 
   5   8  20      168.17      152.73      8.37 o 
   6   8  20       22.27       18.24      6.17 o 
  -6   9  20       56.85       46.01      9.09 o 
  -5   9  20      226.95      212.77     11.00 o 
  -4   9  20        1.30       10.49      6.29 o 
  -3   9  20       29.67       35.37      6.42 o 
  -2   9  20        1.20       11.72      5.45 o 
  -1   9  20        2.13        0.85      5.11 o 
   0   9  20       22.84       20.16      4.37 o 
   1   9  20       28.78       27.97      5.50 o 
   2   9  20       59.74       69.68      5.33 o 
   3   9  20       31.73       26.14      6.06 o 
   4   9  20      204.44      216.68      8.74 o 
   5   9  20        1.77        4.38      5.28 o 
  -5  10  20       31.81       52.79      7.57 o 
  -4  10  20      208.23      196.50     10.42 o 
  -3  10  20       20.54       24.03      6.47 o 
  -2  10  20       12.74       11.17      5.91 o 
  -1  10  20       13.64        2.55      5.73 o 
   0  10  20       55.67       60.11      6.37 o 
   1  10  20      247.12      259.17     13.06 o 
   2  10  20       91.62       82.50      8.66 o 
   3  10  20       34.77       32.07      5.26 o 
   4  10  20       21.47       23.15      5.59 o 
  -4  11  20       71.12       71.42      8.40 o 
  -3  11  20        8.87        3.20      6.75 o 
  -2  11  20       35.36       39.89      6.82 o 
  -1  11  20      149.77      167.12      9.30 o 
   0  11  20      213.17      210.15      8.80 o 
   1  11  20       84.79       83.05      7.35 o 
   2  11  20       34.90       37.06      7.66 o 
   3  11  20       40.93       48.96      8.54 o 
  -3  12  20       14.21       18.95     13.39 o 
  -2  12  20       44.95       54.87      7.90 o 
  -1  12  20      200.39      187.77      8.58 o 
   0  12  20      220.12      212.75      8.79 o 
   1  12  20       15.83        8.01      8.22 o 
   2  12  20       38.84       33.47      7.77 o 
  -8   0  21      128.97      168.26     19.53 o 
  -7   0  21       77.89       94.84     15.24 o 
  -6   0  21       27.10       11.62      9.66 o 
  -5   0  21       92.47       94.37     10.20 o 
  -4   0  21       34.42       39.42      5.13 o 
  -3   0  21       62.50       77.06     14.46 o 
  -2   0  21        8.03       17.09      4.04 o 
  -1   0  21       42.96       35.62      4.16 o 
   0   0  21      252.32      213.40      9.06 o 
   1   0  21       18.37       19.82      4.40 o 
   2   0  21      203.03      206.16      9.51 o 
   3   0  21       72.27       75.20      6.66 o 
   4   0  21       86.40       77.24      7.21 o 
   5   0  21      111.00       97.62      8.26 o 
   6   0  21       44.10       33.34      7.01 o 
   7   0  21       54.60       53.84      8.31 o 
  -8   1  21       43.89       52.91     10.96 o 
  -7   1  21        3.37        2.29      6.68 o 
  -6   1  21       83.13       76.05      8.53 o 
  -5   1  21       22.64       20.52      4.84 o 
  -4   1  21      155.70      128.29      5.86 o 
  -3   1  21      289.84      269.33      7.47 o 
  -2   1  21      209.79      212.21      5.68 o 
  -1   1  21       70.08       76.63      3.53 o 
   0   1  21       50.80       49.14      3.70 o 
   1   1  21       77.81       79.62      4.96 o 
   2   1  21      674.76      674.89     14.06 o 
   3   1  21       90.96       90.99      4.84 o 
   4   1  21       31.13       28.10      4.15 o 
   5   1  21      193.27      187.32      7.49 o 
   6   1  21       43.05       33.33      5.00 o 
   7   1  21       40.10       31.22      5.43 o 
  -8   2  21       47.68       51.70      9.27 o 
  -7   2  21      157.43      152.31     13.02 o 
  -6   2  21        0.69        4.55      5.45 o 
  -5   2  21      238.90      196.13      9.25 o 
  -4   2  21       68.75       70.79      4.98 o 
  -3   2  21     1742.64     1656.00     28.03 o 
  -2   2  21      117.33      126.27      5.15 o 
  -1   2  21       93.08      111.23      4.05 o 
   0   2  21      123.88      125.36      4.23 o 
   1   2  21        0.43       -2.06      3.25 o 
   2   2  21       51.07       68.58      4.98 o 
   3   2  21       63.59       68.61      4.49 o 
   4   2  21      212.98      213.24      7.46 o 
   5   2  21       27.93       30.23      4.57 o 
   6   2  21       42.23       42.36     10.05 o 
   7   2  21       76.72       60.85      5.98 o 
  -8   3  21       56.10       65.67      9.87 o 
  -7   3  21       46.12       46.99      8.13 o 
  -6   3  21       25.21       20.20      7.32 o 
  -5   3  21        5.58        6.14      8.91 o 
  -4   3  21       67.42       49.23      5.84 o 
  -3   3  21       26.25       57.87      4.08 o 
  -2   3  21      796.69      704.19     13.07 o 
  -1   3  21       43.23       38.97      3.14 o 
   0   3  21        3.48        4.23      2.38 o 
   1   3  21       29.65       24.69      4.46 o 
   2   3  21        0.39       -5.06      3.37 o 
   3   3  21       33.72       29.28      4.55 o 
   4   3  21       55.40       39.98      4.48 o 
   5   3  21      274.50      265.73      8.80 o 
   6   3  21       23.00       23.62      4.91 o 
   7   3  21        1.81       -1.75      6.11 o 
  -8   4  21       63.16       56.33      8.90 o 
  -7   4  21       35.61       15.41      6.52 o 
  -6   4  21       13.12        8.64      5.88 o 
  -5   4  21       96.72       94.42      7.32 o 
  -4   4  21       53.64       51.30      6.07 o 
  -3   4  21     1173.19      964.53     23.46 o 
  -2   4  21       53.24       56.22      4.34 o 
  -1   4  21      285.92      269.25      6.32 o 
   0   4  21       26.40       24.03      2.73 o 
   1   4  21      144.01      141.21      5.77 o 
   2   4  21      103.00      100.91      5.90 o 
   3   4  21      221.55      219.42      8.45 o 
   4   4  21       30.66       21.39      6.42 o 
   5   4  21      143.13      135.02      7.55 o 
   6   4  21       61.87       58.56      6.04 o 
   7   4  21       91.11      104.89      6.87 o 
  -7   5  21       12.85        6.04      6.66 o 
  -6   5  21       20.11       16.87      6.30 o 
  -5   5  21        8.33        9.89      6.86 o 
  -4   5  21        0.61       -3.12      4.99 o 
  -3   5  21       56.75       51.06      5.96 o 
  -2   5  21      242.13      225.05      8.83 o 
  -1   5  21        1.31       -4.04      2.69 o 
   0   5  21       58.15       57.33      4.26 o 
   1   5  21       29.98       26.26      3.44 o 
   2   5  21       78.87       74.91      5.81 o 
   3   5  21      118.53      121.15      6.54 o 
   4   5  21       16.47       10.30      4.68 o 
   5   5  21       34.58       38.18      5.80 o 
   6   5  21      190.39      204.40      9.93 o 
   7   5  21        1.84        1.43      7.70 o 
  -7   6  21      126.83      119.01      9.45 o 
  -6   6  21       27.99       28.34      6.86 o 
  -5   6  21       88.00       83.91      7.42 o 
  -4   6  21       58.39       63.43      6.89 o 
  -3   6  21       38.69       42.13      5.78 o 
  -2   6  21       32.80       25.81      5.09 o 
  -1   6  21      229.09      220.39      7.61 o 
   0   6  21       79.34       79.58      3.75 o 
   1   6  21      198.13      184.58      6.57 o 
   2   6  21      238.09      232.93      9.46 o 
   3   6  21       88.50       88.50      6.21 o 
   4   6  21       70.77       58.08      7.86 o 
   5   6  21        7.40        7.81      5.30 o 
   6   6  21       36.87       39.59      6.48 o 
  -7   7  21        4.07        1.10      8.30 o 
  -6   7  21      162.76      144.78      9.54 o 
  -5   7  21       14.57        9.77      6.27 o 
  -4   7  21       86.86       93.60     12.79 o 
  -3   7  21       48.97       35.93      5.80 o 
  -2   7  21      156.74      167.34      8.63 o 
  -1   7  21        3.76       -4.03      3.71 o 
   0   7  21      109.93      104.37      6.12 o 
   1   7  21       31.76       26.49      3.25 o 
   2   7  21      316.66      293.54      8.95 o 
   3   7  21       58.20       58.79      5.09 o 
   4   7  21       46.49       47.83      6.95 o 
   5   7  21       54.27       47.94      6.43 o 
   6   7  21       57.22       44.27      7.30 o 
  -6   8  21       17.47       20.12      7.33 o 
  -5   8  21       46.16       35.98      7.17 o 
  -4   8  21       77.47       88.28      7.62 o 
  -3   8  21       40.05       42.02      6.35 o 
  -2   8  21       68.63       77.30      6.85 o 
  -1   8  21       76.75       67.03      6.02 o 
   0   8  21       43.20       65.96      6.09 o 
   1   8  21       35.28       23.67      4.91 o 
   2   8  21      178.35      175.51      7.29 o 
   3   8  21      180.71      181.01      8.94 o 
   4   8  21      148.82      148.28      7.70 o 
   5   8  21       65.71       60.12      6.71 o 
  -6   9  21       14.50       19.29      9.75 o 
  -5   9  21       98.13       88.78      8.53 o 
  -4   9  21      259.31      251.04     11.33 o 
  -3   9  21       68.76       63.46      7.04 o 
  -2   9  21       56.98       66.11      6.65 o 
  -1   9  21        0.16       -0.77      4.11 o 
   0   9  21       29.99       26.35      4.51 o 
   1   9  21       95.68       93.11      5.78 o 
   2   9  21      129.00      144.84      6.76 o 
   3   9  21       10.42        9.37      4.84 o 
   4   9  21       27.60       29.12      5.53 o 
   5   9  21       23.74       23.60      5.71 o 
  -5  10  21       17.87       10.91      7.26 o 
  -4  10  21       87.24       91.09      8.38 o 
  -3  10  21        2.67       -6.95      5.89 o 
  -2  10  21       23.33       27.63      6.33 o 
  -1  10  21       67.84       83.03      6.06 o 
   0  10  21       54.87       63.06      5.48 o 
   1  10  21        6.61        5.48      5.50 o 
   2  10  21       16.43        8.77     11.64 o 
   3  10  21       19.66       13.97      5.11 o 
   4  10  21        1.02       -7.34      5.06 o 
  -4  11  21       18.61       30.27      7.52 o 
  -3  11  21       45.94       55.99      7.58 o 
  -2  11  21       18.26       34.62      6.93 o 
  -1  11  21       82.02       82.92      6.34 o 
   0  11  21      168.03      174.77      7.84 o 
   1  11  21       52.04       54.83     13.36 o 
   2  11  21       11.81       13.41      7.83 o 
   3  11  21        8.03        6.61      7.61 o 
  -2  12  21      123.18      131.24      9.39 o 
  -1  12  21       29.07       22.67      4.97 o 
   0  12  21       33.38       41.27      8.79 o 
   1  12  21       51.22       50.25     15.00 o 
  -8   0  22      692.65      690.43     37.72 o 
  -7   0  22      367.88      331.69     24.36 o 
  -6   0  22        9.45       18.77      7.92 o 
  -5   0  22      199.27      215.79     11.84 o 
  -4   0  22        0.78       -0.43      3.90 o 
  -3   0  22       12.53       14.27      4.31 o 
  -2   0  22      437.51      404.67     11.56 o 
  -1   0  22        0.93       -5.52      3.68 o 
   0   0  22      451.47      456.09     12.34 o 
   1   0  22      102.95      109.40     10.27 o 
   2   0  22      222.43      219.87      9.96 o 
   3   0  22     1054.11     1000.58     28.02 o 
   4   0  22        0.46       -4.17      5.26 o 
   5   0  22       74.46       77.72      7.98 o 
   6   0  22       30.40       19.49     11.01 o 
   7   0  22        0.53       -1.66      7.08 o 
  -8   1  22      357.94      349.44     18.76 o 
  -7   1  22      154.50      163.57     11.72 o 
  -6   1  22      220.11      196.77     11.92 o 
  -5   1  22        1.01        6.53      4.49 o 
  -4   1  22       46.54       48.82      4.18 o 
  -3   1  22       25.60       36.41      3.52 o 
  -2   1  22     1020.32      976.07     17.31 o 
  -1   1  22      208.11      182.03      5.93 o 
   0   1  22      327.71      321.22      7.55 o 
   1   1  22      202.46      193.66      7.40 o 
   2   1  22      208.54      219.19      7.10 o 
   3   1  22       83.82       95.36      5.47 o 
   4   1  22       39.49       47.43      4.72 o 
   5   1  22      123.91      120.80      6.27 o 
   6   1  22       42.29       47.94      5.38 o 
   7   1  22       18.05       16.44      5.67 o 
  -8   2  22        7.68       11.25      8.65 o 
  -7   2  22       70.11       69.68      8.98 o 
  -6   2  22        7.49       10.06      7.05 o 
  -5   2  22      158.49      163.37     10.30 o 
  -4   2  22       10.55       12.61      3.45 o 
  -3   2  22      710.95      673.22     14.32 o 
  -2   2  22        8.48       15.39      3.01 o 
  -1   2  22      238.66      221.84      5.74 o 
   0   2  22      100.82      100.74      4.31 o 
   1   2  22       90.96       91.80      5.29 o 
   2   2  22      168.66      148.68      6.95 o 
   3   2  22      172.06      178.93      6.74 o 
   4   2  22       91.14       83.59      6.15 o 
   5   2  22       23.37       32.89      4.77 o 
   6   2  22      118.67      108.96      6.49 o 
   7   2  22       91.42      100.75      6.78 o 
  -8   3  22       32.23       31.49     10.27 o 
  -7   3  22        4.57        0.40      9.41 o 
  -6   3  22       11.66       16.68      6.04 o 
  -5   3  22       25.80       34.47      5.92 o 
  -4   3  22       19.99       15.59      4.95 o 
  -3   3  22       66.79       71.36      4.31 o 
  -2   3  22      382.39      360.22      7.53 o 
  -1   3  22       69.28       81.75      3.87 o 
   0   3  22       27.58       22.62      2.76 o 
   1   3  22       29.32       25.99      4.70 o 
   2   3  22       50.07       51.85      5.66 o 
   3   3  22      220.15      219.33      8.55 o 
   4   3  22       46.88       55.16      5.64 o 
   5   3  22      180.89      172.40      7.41 o 
   6   3  22      113.86      112.79      6.64 o 
   7   3  22       39.87       37.67      5.73 o 
  -7   4  22      146.39      145.71      9.56 o 
  -6   4  22       85.89      103.67      8.08 o 
  -5   4  22       89.14       92.83      7.51 o 
  -4   4  22      144.51      141.17      7.94 o 
  -3   4  22       70.57       66.44      6.18 o 
  -2   4  22      169.69      155.78      7.56 o 
  -1   4  22      189.47      178.22      5.40 o 
   0   4  22      100.68      101.44      4.01 o 
   1   4  22       58.58       70.84      4.50 o 
   2   4  22      128.43      136.68      6.84 o 
   3   4  22       38.11       33.31      4.83 o 
   4   4  22      163.28      156.69      9.29 o 
   5   4  22       25.78       16.92      5.40 o 
   6   4  22        8.99       11.38      5.74 o 
   7   4  22      112.02      113.05      7.21 o 
  -7   5  22       59.29       53.73      7.97 o 
  -6   5  22      188.46      175.82      9.76 o 
  -5   5  22        7.53        0.93      9.08 o 
  -4   5  22       45.56       40.83      8.03 o 
  -3   5  22      207.25      201.99      9.26 o 
  -2   5  22       65.24       62.60     10.22 o 
  -1   5  22        3.44       -0.72      3.48 o 
   0   5  22      145.35      130.39      4.68 o 
   1   5  22        4.87        2.98      3.58 o 
   2   5  22      209.14      185.45      8.51 o 
   3   5  22       58.54       64.60      5.66 o 
   4   5  22        8.93        2.58      4.72 o 
   5   5  22       25.16       16.14      5.66 o 
   6   5  22       38.26       26.50      6.74 o 
  -7   6  22       59.25       59.66      8.23 o 
  -6   6  22        1.27        1.41      6.21 o 
  -5   6  22      170.52      140.79      8.73 o 
  -4   6  22       72.01       72.04      7.10 o 
  -3   6  22       83.29       95.60      7.25 o 
  -2   6  22       44.50       38.56      4.66 o 
  -1   6  22      189.93      173.91      7.20 o 
   0   6  22       15.59       21.05      3.07 o 
   1   6  22      230.70      200.83      7.20 o 
   2   6  22        2.34        4.42      4.05 o 
   3   6  22       59.15       60.88     10.88 o 
   4   6  22       51.21       51.88      6.00 o 
   5   6  22       86.57       88.08      7.07 o 
   6   6  22       50.22       48.99      6.74 o 
  -6   7  22       87.01       68.12      8.21 o 
  -5   7  22       35.94       42.23      6.99 o 
  -4   7  22       50.34       47.16      6.78 o 
  -3   7  22       55.92       54.64      6.46 o 
  -2   7  22       74.87       72.82      5.46 o 
  -1   7  22        5.88        4.75      3.95 o 
   0   7  22        2.85        5.04      3.96 o 
   1   7  22       32.55       35.36      4.35 o 
   2   7  22       74.74       67.75      5.30 o 
   3   7  22       98.23      100.37      6.21 o 
   4   7  22       37.09       30.83      5.58 o 
   5   7  22      108.68      101.82      7.64 o 
   6   7  22       17.30        6.53      6.92 o 
  -6   8  22       11.88       25.45      7.47 o 
  -5   8  22       13.32        8.84      6.67 o 
  -4   8  22       10.53       10.69      6.08 o 
  -3   8  22       48.11       63.96      6.97 o 
  -2   8  22       55.21       53.37      6.35 o 
  -1   8  22       54.97       68.28      5.53 o 
   0   8  22       37.54       42.01      9.78 o 
   1   8  22        4.16        4.19      6.15 o 
   2   8  22       93.12       98.06      5.92 o 
   3   8  22       57.55       64.04      6.71 o 
   4   8  22       17.60       16.18      5.10 o 
   5   8  22       11.56       12.23      6.49 o 
  -5   9  22       25.72       22.97      8.90 o 
  -4   9  22      167.76      169.40      9.89 o 
  -3   9  22        2.94        2.27      5.87 o 
  -2   9  22       57.24       66.02      7.05 o 
  -1   9  22        8.82        6.48      3.64 o 
   0   9  22        9.85       11.46      4.48 o 
   1   9  22       66.19       67.93      8.01 o 
   2   9  22       32.66       42.27      7.39 o 
   3   9  22        4.10        3.24      4.93 o 
   4   9  22      216.76      203.94      8.78 o 
  -4  10  22        1.87       10.27      7.04 o 
  -3  10  22        6.18       19.03      6.78 o 
  -2  10  22       35.57       36.25      6.60 o 
  -1  10  22       20.73       23.16      5.15 o 
   0  10  22       25.38       26.91      5.16 o 
   1  10  22       55.33       57.61     15.71 o 
   2  10  22       71.30       78.17      8.95 o 
   3  10  22       57.18       63.17      6.78 o 
  -3  11  22       11.11        6.99      6.96 o 
  -2  11  22        4.70        8.13      8.54 o 
  -1  11  22       29.69       44.23      6.03 o 
   0  11  22       53.24       42.64      5.64 o 
   1  11  22       46.86       63.39     23.46 o 
   2  11  22       57.21       68.23      8.89 o 
  -8   0  23       18.45       26.31     14.97 o 
  -7   0  23      168.30      179.13     18.32 o 
  -6   0  23       67.53       89.85      8.91 o 
  -5   0  23        0.04        3.66      5.77 o 
  -4   0  23        1.24        3.79     10.77 o 
  -3   0  23      204.42      208.29      8.27 o 
  -2   0  23       71.12       84.14      5.65 o 
  -1   0  23       21.30       22.44      4.45 o 
   0   0  23      387.62      398.43     11.47 o 
   1   0  23       80.12       79.94      9.26 o 
   2   0  23       72.16       64.37      6.36 o 
   3   0  23      103.09      121.23     14.03 o 
   4   0  23       10.40       19.91      6.30 o 
   5   0  23        0.95       -8.50      5.67 o 
   6   0  23      148.90      189.73     11.46 o 
   7   0  23        0.03       -0.85      7.02 o 
  -8   1  23      101.03       99.58     12.58 o 
  -7   1  23      237.65      231.09     13.55 o 
  -6   1  23       11.68       18.64      7.15 o 
  -5   1  23        1.18        4.53      4.65 o 
  -4   1  23       40.53       37.83      4.18 o 
  -3   1  23       67.43       71.29      4.04 o 
  -2   1  23      194.21      207.25      6.22 o 
  -1   1  23        3.71        0.35      3.15 o 
   0   1  23      412.58      396.75      9.72 o 
   1   1  23       95.07      103.93      5.73 o 
   2   1  23       16.24       23.38      6.90 o 
   3   1  23       99.25      109.17      5.53 o 
   4   1  23      236.70      232.92     12.64 o 
   5   1  23      108.54      107.73      6.15 o 
   6   1  23        6.35        4.22      4.64 o 
   7   1  23       75.88       92.80      6.88 o 
  -8   2  23      167.40      168.92     12.81 o 
  -7   2  23      149.92      160.25     23.99 o 
  -6   2  23        0.06        5.08      9.50 o 
  -5   2  23        3.59       -0.24      4.13 o 
  -4   2  23        1.89        0.33      3.98 o 
  -3   2  23      467.14      453.26     11.89 o 
  -2   2  23      295.54      286.29      6.77 o 
  -1   2  23      434.89      402.23      8.17 o 
   0   2  23      245.12      247.72     10.97 o 
   1   2  23       36.84       33.33      4.30 o 
   2   2  23      259.60      259.07      9.03 o 
   3   2  23       49.09       51.33      5.32 o 
   4   2  23      206.73      190.35      7.46 o 
   5   2  23       69.27       78.34      6.28 o 
   6   2  23      120.48      132.56      7.01 o 
   7   2  23       68.69       82.06      6.69 o 
  -7   3  23       18.52       23.13      8.04 o 
  -6   3  23       85.99       87.19      7.92 o 
  -5   3  23        2.17        2.39      5.58 o 
  -4   3  23      106.57      106.54      6.01 o 
  -3   3  23      151.49      155.07      7.98 o 
  -2   3  23      588.61      523.17     11.02 o 
  -1   3  23      226.63      192.89      5.58 o 
   0   3  23      159.43      160.81      5.00 o 
   1   3  23      218.42      208.74      8.55 o 
   2   3  23       87.34       85.44      5.72 o 
   3   3  23      146.43      143.98      7.38 o 
   4   3  23        7.52        7.89      4.85 o 
   5   3  23       81.64       93.12      6.01 o 
   6   3  23       92.05       98.57      6.63 o 
  -7   4  23      107.83      117.31      9.39 o 
  -6   4  23        3.63        4.86      6.38 o 
  -5   4  23      111.68      115.57      8.12 o 
  -4   4  23       99.67      102.55      7.45 o 
  -3   4  23      344.13      286.55      9.41 o 
  -2   4  23       17.19       13.89      4.23 o 
  -1   4  23      274.14      281.53      6.76 o 
   0   4  23      109.68      109.60      4.27 o 
   1   4  23      210.00      197.68     10.15 o 
   2   4  23       27.05       24.61      4.69 o 
   3   4  23      101.52       86.79      6.03 o 
   4   4  23        4.99        1.54      4.79 o 
   5   4  23       31.25       38.26      7.39 o 
   6   4  23       65.64       68.49      6.99 o 
  -7   5  23       20.19       16.02     11.41 o 
  -6   5  23      237.76      208.20     13.00 o 
  -5   5  23        8.96       21.67     12.92 o 
  -4   5  23      147.49      176.74      9.34 o 
  -3   5  23      141.49      147.90      6.78 o 
  -2   5  23       25.95       29.89      3.74 o 
  -1   5  23        6.44       12.69      4.08 o 
   0   5  23      288.64      277.27      6.60 o 
   1   5  23       89.31      103.19      5.40 o 
   2   5  23      137.44      142.21      7.72 o 
   3   5  23       47.01       47.74      5.65 o 
   4   5  23      108.71      109.99      7.29 o 
   5   5  23       42.32       43.86      6.28 o 
   6   5  23       54.54       52.82      8.57 o 
  -7   6  23      144.50      145.03     10.10 o 
  -6   6  23        1.74        7.17      6.76 o 
  -5   6  23       91.71       96.89      7.92 o 
  -4   6  23        0.79        1.09      6.55 o 
  -3   6  23       42.73       49.15      6.26 o 
  -2   6  23       73.13       73.00     12.33 o 
  -1   6  23       12.03       17.59      4.25 o 
   0   6  23       80.86       73.61      5.12 o 
   1   6  23      235.59      246.70      8.06 o 
   2   6  23       77.95       93.07      5.56 o 
   3   6  23       36.35       32.89      4.88 o 
   4   6  23      148.45      138.60      8.04 o 
   5   6  23        2.70        2.82      5.57 o 
   6   6  23       29.68       28.24      6.96 o 
  -6   7  23      117.16      111.18      9.02 o 
  -5   7  23       14.38       15.88      6.62 o 
  -4   7  23       97.73       98.18      7.89 o 
  -3   7  23       15.92       22.66      6.09 o 
  -2   7  23       41.24       45.89      5.10 o 
  -1   7  23        5.37       12.99      4.33 o 
   0   7  23        6.44       10.32      4.29 o 
   1   7  23       50.96       68.18      5.12 o 
   2   7  23       23.77       27.22      5.05 o 
   3   7  23       60.84       66.77      5.71 o 
   4   7  23       21.74       18.74      5.53 o 
   5   7  23       44.95       40.05      6.44 o 
  -5   8  23       85.81       83.79     12.59 o 
  -4   8  23       26.59       27.69      6.81 o 
  -3   8  23        3.34        5.51      5.79 o 
  -2   8  23       13.36        7.04      4.69 o 
  -1   8  23      200.41      183.83      7.78 o 
   0   8  23       22.86       22.79      4.61 o 
   1   8  23       24.01       24.38      7.01 o 
   2   8  23       98.31      117.03      6.36 o 
   3   8  23       35.44       36.38      7.09 o 
   4   8  23       71.10       53.44      6.05 o 
   5   8  23      102.65      114.09      7.37 o 
  -5   9  23        8.85       11.68      7.21 o 
  -4   9  23       36.43       46.14      7.48 o 
  -3   9  23        3.83        3.74      6.19 o 
  -2   9  23       51.04       57.60      5.86 o 
  -1   9  23        8.10       13.44      4.06 o 
   0   9  23       48.81       49.70      5.34 o 
   1   9  23        1.99        4.90      6.72 o 
   2   9  23       35.24       20.79     12.75 o 
   3   9  23       54.64       45.65      5.47 o 
   4   9  23        2.29        3.16      5.19 o 
  -4  10  23        0.70        8.75      7.10 o 
  -3  10  23        9.43       10.53      6.74 o 
  -2  10  23        7.43        5.77      6.38 o 
  -1  10  23       25.77       24.71      7.70 o 
   0  10  23       14.54       17.79      4.90 o 
   1  10  23       33.94       45.09     11.14 o 
   2  10  23        5.98       13.08      9.90 o 
   3  10  23       29.92       28.83      9.36 o 
  -2  11  23        0.46       -5.99      6.45 o 
  -1  11  23      104.91      104.82      9.93 o 
   0  11  23      147.83      143.39     11.87 o 
   1  11  23       42.24       38.13      8.58 o 
  -7   0  24      278.72      296.25     24.16 o 
  -6   0  24       77.53       95.78     15.37 o 
  -5   0  24        1.78        1.35      6.05 o 
  -4   0  24       12.02       24.92     12.65 o 
  -3   0  24      282.04      287.79     29.40 o 
  -2   0  24        9.11        5.83      4.18 o 
  -1   0  24       41.39       44.33      5.01 o 
   0   0  24      153.66      183.69     11.14 o 
   1   0  24        7.70       11.75      7.18 o 
   2   0  24        1.29        1.20      4.88 o 
   3   0  24      287.33      282.24     12.20 o 
   4   0  24      121.15      147.79      9.66 o 
   5   0  24       68.74       78.87      8.30 o 
   6   0  24       49.59       51.54      8.20 o 
  -7   1  24        5.47       12.81      9.04 o 
  -6   1  24       89.35       70.48      8.50 o 
  -5   1  24       18.14       15.91      6.52 o 
  -4   1  24       19.76       25.77      4.19 o 
  -3   1  24       92.95       99.39      6.07 o 
  -2   1  24       78.36       84.57      4.42 o 
  -1   1  24      122.04      126.62      4.63 o 
   0   1  24       78.39       95.13      5.38 o 
   1   1  24       57.52       47.57      6.03 o 
   2   1  24       18.99       25.47      6.59 o 
   3   1  24       38.75       41.81      4.56 o 
   4   1  24       30.95       47.28      4.96 o 
   5   1  24       16.98       17.05      4.92 o 
   6   1  24       23.90       19.60      5.19 o 
  -7   2  24       77.64       81.60      9.77 o 
  -6   2  24       19.55       20.89      7.22 o 
  -5   2  24       88.11       80.57      8.52 o 
  -4   2  24       61.86       67.17      5.17 o 
  -3   2  24       96.83      101.71      4.96 o 
  -2   2  24       30.21       47.64      3.59 o 
  -1   2  24      383.64      374.61      7.95 o 
   0   2  24       16.79       12.43      4.45 o 
   1   2  24       51.45       51.28      4.76 o 
   2   2  24       64.55       77.03      5.63 o 
   3   2  24      135.64      135.09      7.16 o 
   4   2  24      121.68      148.10      6.77 o 
   5   2  24       17.36       12.54      5.22 o 
   6   2  24      193.60      184.76      8.33 o 
  -7   3  24       60.22       89.62     10.31 o 
  -6   3  24      213.17      223.30     11.95 o 
  -5   3  24       20.98       11.57      6.14 o 
  -4   3  24      476.40      434.88     14.73 o 
  -3   3  24       23.30       27.95      4.56 o 
  -2   3  24     1130.34     1068.28     19.29 o 
  -1   3  24       90.00       92.33      4.24 o 
   0   3  24        0.75       -1.81      4.50 o 
   1   3  24      171.67      161.40      7.64 o 
   2   3  24       40.77       45.53      5.05 o 
   3   3  24      148.66      161.09      7.75 o 
   4   3  24       83.45       87.77      6.61 o 
   5   3  24       28.96       30.89      5.87 o 
   6   3  24       16.78       24.50      5.41 o 
  -7   4  24      121.68      124.46      9.47 o 
  -6   4  24       31.92       41.65      7.21 o 
  -5   4  24       18.65       20.93      6.15 o 
  -4   4  24       60.71       69.27      5.53 o 
  -3   4  24      194.89      191.96      8.46 o 
  -2   4  24       14.65       22.46      4.33 o 
  -1   4  24      424.95      401.84      9.33 o 
   0   4  24        2.76        3.09      3.63 o 
   1   4  24      151.76      151.66      6.57 o 
   2   4  24       47.06       47.23      5.28 o 
   3   4  24       36.81       43.98      5.57 o 
   4   4  24        6.52        8.70      5.16 o 
   5   4  24       16.07       23.80      7.62 o 
   6   4  24      195.59      187.29      9.79 o 
  -7   5  24      199.68      229.55     11.89 o 
  -6   5  24      166.18      180.62     13.26 o 
  -5   5  24       32.03       31.87      6.77 o 
  -4   5  24       17.29       12.23      5.69 o 
  -3   5  24       45.55       55.28      5.29 o 
  -2   5  24      131.42      122.01      6.20 o 
  -1   5  24       30.23       27.39      4.46 o 
   0   5  24      291.55      292.39      8.44 o 
   1   5  24      159.92      169.95      6.84 o 
   2   5  24       76.14       82.99      6.66 o 
   3   5  24      121.38      121.36      7.12 o 
   4   5  24       26.74       31.84      5.75 o 
   5   5  24       37.85       37.11      6.33 o 
   6   5  24       35.82       44.44      6.79 o 
  -6   6  24       11.39       20.92      7.13 o 
  -5   6  24      162.89      166.60      9.73 o 
  -4   6  24       55.17       63.69      7.20 o 
  -3   6  24       34.05       36.78      6.50 o 
  -2   6  24       25.92       25.59      6.21 o 
  -1   6  24      146.85      151.44      6.93 o 
   0   6  24       35.88       41.37      6.96 o 
   1   6  24      447.00      444.07     11.28 o 
   2   6  24       61.16       65.51      5.26 o 
   3   6  24      129.61      126.65      6.56 o 
   4   6  24       54.19       63.97     12.21 o 
   5   6  24       11.32        7.32      6.12 o 
  -6   7  24       95.34       98.82      9.42 o 
  -5   7  24       27.02       33.10      8.08 o 
  -4   7  24       21.20       19.51     11.81 o 
  -3   7  24        7.28        4.50      5.48 o 
  -2   7  24        7.50        7.47      4.01 o 
  -1   7  24       42.17       53.58      5.84 o 
   0   7  24       60.95       64.91     10.13 o 
   1   7  24       12.65       10.33     11.14 o 
   2   7  24       93.29      110.77      6.31 o 
   3   7  24      242.31      219.17     11.14 o 
   4   7  24      106.14      112.10      6.96 o 
   5   7  24       75.44       80.87      7.63 o 
  -5   8  24       88.04       86.33      8.67 o 
  -4   8  24       15.36        6.04      6.29 o 
  -3   8  24       28.85       38.95      9.78 o 
  -2   8  24       54.88       60.15      5.75 o 
  -1   8  24       88.95      108.36      6.39 o 
   0   8  24       18.30       17.21      7.14 o 
   1   8  24        6.27        3.82      6.60 o 
   2   8  24        1.81        1.75      6.19 o 
   3   8  24       30.58       30.70      5.02 o 
   4   8  24       85.66       93.24      6.77 o 
  -4   9  24       44.26       58.68      9.89 o 
  -3   9  24       44.95       61.05      7.38 o 
  -2   9  24       53.34       54.06      5.81 o 
  -1   9  24        7.06        2.98      4.74 o 
   0   9  24       28.75       31.35      7.76 o 
   1   9  24       42.95       49.63     13.15 o 
   2   9  24       78.69       87.63      9.34 o 
   3   9  24       25.53       18.03      5.39 o 
  -3  10  24        8.41       -4.26      7.48 o 
  -2  10  24       64.56       80.49      6.68 o 
  -1  10  24       47.76       57.97      7.25 o 
   0  10  24      102.35      103.02     16.44 o 
   1  10  24        8.46        6.61      9.56 o 
   2  10  24        1.39       -6.52      7.13 o 
  -1  11  24        5.10       -0.18      7.39 o 
   0  11  24       70.66       82.22     11.31 o 
  -7   0  25      261.09      247.93     22.89 o 
  -6   0  25       14.85       18.52     12.35 o 
  -5   0  25        1.50       16.03      6.63 o 
  -4   0  25        3.69        6.05      6.49 o 
  -3   0  25       27.97       25.23      5.50 o 
  -2   0  25       61.03       51.68      5.57 o 
  -1   0  25       57.75       54.55      5.25 o 
   0   0  25        1.44       -5.24      5.69 o 
   1   0  25        1.41       -9.87      6.58 o 
   2   0  25      127.23      120.85      8.07 o 
   3   0  25        7.11        6.48      5.78 o 
   4   0  25      108.28      115.85      9.16 o 
   5   0  25       46.03       54.12      8.19 o 
   6   0  25        3.30       15.71      7.46 o 
  -7   1  25       67.55       79.81     11.55 o 
  -6   1  25      203.39      217.06     11.11 o 
  -5   1  25       16.97       24.80      7.20 o 
  -4   1  25       48.81       63.79      6.05 o 
  -3   1  25       49.77       55.13      5.49 o 
  -2   1  25      484.58      488.81      9.69 o 
  -1   1  25      177.51      183.73      5.79 o 
   0   1  25       95.37       96.16      7.18 o 
   1   1  25       69.40       74.03      7.16 o 
   2   1  25       19.40       12.13      4.58 o 
   3   1  25       78.44       80.32      5.50 o 
   4   1  25      178.96      195.94      7.83 o 
   5   1  25       13.77       10.47      4.73 o 
   6   1  25        6.13        0.31      5.19 o 
  -7   2  25       11.36       20.06     10.44 o 
  -6   2  25        9.02       12.76     10.81 o 
  -5   2  25        1.40        8.73      6.68 o 
  -4   2  25       28.71       32.20      5.28 o 
  -3   2  25       74.69       71.13      5.05 o 
  -2   2  25        2.35        7.67      3.27 o 
  -1   2  25      547.37      554.36     10.41 o 
   0   2  25       20.63       22.39      4.90 o 
   1   2  25       72.67       70.59      7.49 o 
   2   2  25       10.33        6.35      4.54 o 
   3   2  25       45.81       42.15      5.55 o 
   4   2  25      105.35      113.54      6.33 o 
   5   2  25        4.58        7.55      4.64 o 
   6   2  25       55.45       54.30      5.94 o 
  -7   3  25      127.50      141.89     11.73 o 
  -6   3  25       97.56      122.09      8.53 o 
  -5   3  25       39.48       42.12      5.36 o 
  -4   3  25      131.69      150.90      7.11 o 
  -3   3  25        8.42        0.34      4.20 o 
  -2   3  25       71.70       83.22      5.93 o 
  -1   3  25       38.22       46.51      3.76 o 
   0   3  25       97.03       87.34      8.06 o 
   1   3  25       17.60       10.39      4.27 o 
   2   3  25      178.66      193.71      8.51 o 
   3   3  25        6.82        6.51      7.15 o 
   4   3  25       16.87       16.91      5.28 o 
   5   3  25       10.20       16.34      5.71 o 
   6   3  25        6.43        1.30      5.71 o 
  -7   4  25        5.60       10.12     10.23 o 
  -6   4  25       15.56       10.63      6.96 o 
  -5   4  25       14.99       24.32      8.69 o 
  -4   4  25        6.91       11.45      4.79 o 
  -3   4  25       78.44       87.97      5.76 o 
  -2   4  25        4.15        2.55      4.12 o 
  -1   4  25      566.26      581.35     13.59 o 
   0   4  25       30.79       38.90      5.80 o 
   1   4  25      256.94      257.40      8.35 o 
   2   4  25        5.43        2.14      4.10 o 
   3   4  25        6.86       -2.58      4.95 o 
   4   4  25       46.18       54.68      6.17 o 
   5   4  25       54.48       47.55      6.54 o 
  -6   5  25       94.59       97.77      8.64 o 
  -5   5  25       18.40       21.29      7.19 o 
  -4   5  25      115.49      113.26      6.59 o 
  -3   5  25       33.31       36.35      5.13 o 
  -2   5  25       55.21       45.69      5.03 o 
  -1   5  25       12.25       12.08      4.44 o 
   0   5  25       70.44       73.75      5.62 o 
   1   5  25       10.91        9.22      4.01 o 
   2   5  25       42.13       65.75      6.36 o 
   3   5  25      159.48      177.74      8.53 o 
   4   5  25       35.75       20.40      5.58 o 
   5   5  25       14.86       23.66      6.35 o 
  -6   6  25       48.82       47.54      9.88 o 
  -5   6  25      191.90      169.24     10.09 o 
  -4   6  25      161.24      189.91     10.37 o 
  -3   6  25       15.37       12.86      4.86 o 
  -2   6  25        1.35       -0.09      4.21 o 
  -1   6  25      145.79      154.68      7.12 o 
   0   6  25       10.91       12.57      6.71 o 
   1   6  25       33.85       46.47      4.91 o 
   2   6  25       27.11       19.25      4.75 o 
   3   6  25       28.62       42.85      5.38 o 
   4   6  25        5.19        6.02      5.99 o 
   5   6  25       17.44       11.40      6.31 o 
  -5   7  25       23.43       32.09      7.50 o 
  -4   7  25       89.26       79.50      7.97 o 
  -3   7  25       79.29       74.77      6.11 o 
  -2   7  25       56.82       71.88      8.30 o 
  -1   7  25       23.26       19.34      4.60 o 
   0   7  25       15.86       13.56      8.02 o 
   1   7  25      106.19      133.82     11.85 o 
   2   7  25        0.65       -2.68      4.44 o 
   3   7  25       93.87       81.90      7.47 o 
   4   7  25       60.52       72.18     12.60 o 
  -5   8  25       94.01       74.49      8.32 o 
  -4   8  25      143.99      169.11      9.91 o 
  -3   8  25       10.88        7.84      5.36 o 
  -2   8  25       25.49       31.46      5.17 o 
  -1   8  25       46.16       59.40      5.70 o 
   0   8  25       31.34       38.58      8.46 o 
   1   8  25       72.78       69.25     10.87 o 
   2   8  25       34.41       56.36     10.30 o 
   3   8  25       42.41       38.57      5.74 o 
   4   8  25       57.05       55.32      6.90 o 
  -4   9  25        7.09       11.70      6.95 o 
  -3   9  25       50.77       56.42      7.56 o 
  -2   9  25       96.93       90.19      6.77 o 
  -1   9  25       34.34       26.68      5.43 o 
   0   9  25       53.16       48.44      8.22 o 
   1   9  25       12.52       16.89      8.46 o 
   2   9  25       40.86       52.45      9.08 o 
   3   9  25       74.85       99.55     10.09 o 
  -2  10  25       32.75       30.01      5.90 o 
  -1  10  25       27.65       26.85      5.65 o 
   0  10  25        5.97       25.52      7.82 o 
   1  10  25      105.42      107.45     10.41 o 
  -7   0  26      115.62      124.17     18.79 o 
  -6   0  26      101.64      137.92     17.72 o 
  -5   0  26       42.10       50.78      7.67 o 
  -4   0  26       16.17       20.65      6.44 o 
  -3   0  26       44.84       53.99      7.44 o 
  -2   0  26       35.53       45.31      5.27 o 
  -1   0  26      433.56      496.10     16.87 o 
   0   0  26      102.12      105.32      8.36 o 
   1   0  26      174.94      181.42     14.56 o 
   2   0  26       17.75       15.17      8.52 o 
   3   0  26        9.83        0.70      6.17 o 
   4   0  26       15.21       31.14      7.07 o 
   5   0  26      183.60      175.27     11.32 o 
   6   0  26       14.39       12.63      7.71 o 
  -7   1  26      215.10      257.41     16.55 o 
  -6   1  26       88.62      122.82     10.85 o 
  -5   1  26        3.85       13.30      8.92 o 
  -4   1  26        2.84       10.46      4.95 o 
  -3   1  26       12.24       15.03      3.33 o 
  -2   1  26      195.94      224.93      7.01 o 
  -1   1  26      116.22      128.10      6.09 o 
   0   1  26       22.95       26.69      4.71 o 
   1   1  26      101.91      118.74      8.14 o 
   2   1  26       11.50       13.13      4.99 o 
   3   1  26       17.38       14.30      5.05 o 
   4   1  26      152.29      152.83      7.22 o 
   5   1  26       71.72       88.11      7.45 o 
   6   1  26       24.33        8.73      5.59 o 
  -7   2  26      127.99      146.88     11.80 o 
  -6   2  26        0.22        4.09      7.51 o 
  -5   2  26       77.61       92.33      9.29 o 
  -4   2  26       17.83       15.92      5.08 o 
  -3   2  26        0.09        2.01      2.66 o 
  -2   2  26        2.33       10.52      4.13 o 
  -1   2  26      281.67      309.63      8.13 o 
   0   2  26      122.22      116.92      6.06 o 
   1   2  26        4.35       10.45      3.94 o 
   2   2  26      110.02      120.59      7.08 o 
   3   2  26       19.10       18.78      5.39 o 
   4   2  26       26.25       29.71      6.10 o 
   5   2  26       24.85       30.49      5.36 o 
  -6   3  26       10.82       13.32      7.93 o 
  -5   3  26       33.57       45.54     11.91 o 
  -4   3  26       56.65       65.12      5.60 o 
  -3   3  26       15.86        7.79      3.41 o 
  -2   3  26      177.09      174.26      7.46 o 
  -1   3  26      141.16      158.48      6.19 o 
   0   3  26       28.65       32.71      5.33 o 
   1   3  26       13.06       12.54      3.78 o 
   2   3  26       57.38       56.35      5.64 o 
   3   3  26       49.54       37.69      5.74 o 
   4   3  26       45.40       45.75      6.17 o 
   5   3  26      127.06      131.55      8.29 o 
  -6   4  26       39.46       36.60      7.65 o 
  -5   4  26       85.63       84.51      6.49 o 
  -4   4  26       30.23       40.80      5.36 o 
  -3   4  26       39.47       39.32      4.85 o 
  -2   4  26       91.96      114.18      8.03 o 
  -1   4  26       50.02       66.93      6.07 o 
   0   4  26       31.48       19.76      5.47 o 
   1   4  26      191.20      212.19      7.81 o 
   2   4  26       75.65       75.13      5.66 o 
   3   4  26       11.44       16.86      6.63 o 
   4   4  26       59.77       58.09      6.57 o 
   5   4  26        3.13       -2.41      5.76 o 
  -6   5  26       53.21       62.87      8.08 o 
  -5   5  26       69.39       74.26      7.87 o 
  -4   5  26       18.73       26.30      7.20 o 
  -3   5  26       50.85       53.51      5.61 o 
  -2   5  26      140.32      135.58      9.49 o 
  -1   5  26       47.33       45.68      4.97 o 
   0   5  26       77.13       74.28      8.25 o 
   1   5  26       15.81       14.41      4.91 o 
   2   5  26      110.86      123.23      7.74 o 
   3   5  26        0.60       -1.68      5.24 o 
   4   5  26       10.87       20.41      6.17 o 
   5   5  26       13.35       14.62      6.05 o 
  -5   6  26      279.05      274.15     12.30 o 
  -4   6  26        7.42       15.18      6.11 o 
  -3   6  26       98.81      111.08     12.60 o 
  -2   6  26       39.04       38.64      5.27 o 
  -1   6  26       17.62       21.10      4.64 o 
   0   6  26       13.51       14.68      7.22 o 
   1   6  26      162.26      148.31     10.45 o 
   2   6  26       40.46       41.86      5.36 o 
   3   6  26       25.75       34.75      6.67 o 
   4   6  26       48.47       51.67      6.61 o 
  -5   7  26       16.15       19.09      7.40 o 
  -4   7  26       65.66       66.01      7.87 o 
  -3   7  26        0.87       -6.38      7.54 o 
  -2   7  26       12.80        3.50      4.76 o 
  -1   7  26       66.52       63.95      5.56 o 
   0   7  26        9.30       16.55      7.19 o 
   1   7  26        7.16       -8.89      7.33 o 
   2   7  26        7.34        7.27      4.69 o 
   3   7  26       25.29       28.71      6.73 o 
   4   7  26       45.90       42.77      6.95 o 
  -4   8  26       27.85       41.02      7.62 o 
  -3   8  26        1.59        0.66      5.25 o 
  -2   8  26       12.02        6.65      3.01 o 
  -1   8  26       21.10       36.01      6.87 o 
   0   8  26       11.37       21.88      9.93 o 
   1   8  26      108.53      130.29     10.35 o 
   2   8  26       33.08       36.54      9.40 o 
   3   8  26       53.57       75.53      6.31 o 
  -3   9  26       43.16       56.80      6.55 o 
  -2   9  26       50.74       49.72      5.99 o 
  -1   9  26       14.78       12.66      5.77 o 
   0   9  26       59.25       56.63     16.11 o 
   1   9  26        6.80        7.66     11.21 o 
   2   9  26        4.43       20.97      8.55 o 
  -6   0  27       14.52       34.50     13.96 o 
  -5   0  27        0.59        2.42     12.48 o 
  -4   0  27       41.09       51.79      7.74 o 
  -3   0  27       33.78       42.51      7.49 o 
  -2   0  27       34.08       41.52      5.34 o 
  -1   0  27      103.32      113.88      8.07 o 
   0   0  27       74.45       88.22      8.45 o 
   1   0  27        1.53       -3.83      7.85 o 
   2   0  27       95.76      131.68     13.42 o 
   3   0  27        0.04       -8.59      5.72 o 
   4   0  27       10.08        8.96      6.59 o 
   5   0  27      107.57      127.41     10.18 o 
  -6   1  27       56.11       67.20     10.67 o 
  -5   1  27        4.06        5.23      5.85 o 
  -4   1  27       23.50       23.06      6.33 o 
  -3   1  27        7.55       12.06      3.94 o 
  -2   1  27       67.28       90.75      4.50 o 
  -1   1  27       17.71       32.66      7.15 o 
   0   1  27       20.64       18.55      4.72 o 
   1   1  27      154.03      176.99      8.67 o 
   2   1  27       40.54       44.16      5.80 o 
   3   1  27       24.70       33.25      5.76 o 
   4   1  27       41.00       42.43      5.28 o 
   5   1  27       64.74       70.03      6.15 o 
  -6   2  27       91.51       95.16      9.88 o 
  -5   2  27       59.34       73.03      8.69 o 
  -4   2  27        9.99        8.42      5.26 o 
  -3   2  27       92.72       90.72     14.73 o 
  -2   2  27       53.99       52.91      4.95 o 
  -1   2  27      398.92      430.38     11.11 o 
   0   2  27      142.20      144.58      6.77 o 
   1   2  27       75.78       77.32      6.50 o 
   2   2  27      128.38      128.97      7.26 o 
   3   2  27       33.76       31.33      5.77 o 
   4   2  27       42.78       53.05      6.61 o 
   5   2  27       92.79      121.55     14.19 o 
  -6   3  27       18.12        8.99     15.07 o 
  -5   3  27       25.40       29.09     13.19 o 
  -4   3  27        2.79        8.59      5.77 o 
  -3   3  27       51.76       68.47      6.58 o 
  -2   3  27       20.41       22.09      4.84 o 
  -1   3  27       25.92       27.71      5.51 o 
   0   3  27      193.36      183.91      7.66 o 
   1   3  27      309.83      326.57     19.98 o 
   2   3  27       68.44       75.96      6.57 o 
   3   3  27       48.93       50.59      6.25 o 
   4   3  27        4.05        3.41      5.78 o 
   5   3  27      127.74      142.25      8.69 o 
  -6   4  27       55.15       55.09      7.97 o 
  -5   4  27      108.08      114.78      8.41 o 
  -4   4  27        9.20       14.01      6.01 o 
  -3   4  27      229.13      254.83     10.43 o 
  -2   4  27       20.93       22.24      5.46 o 
  -1   4  27      383.23      343.32     14.46 o 
   0   4  27       69.09       68.80      6.39 o 
   1   4  27      270.31      301.16      9.32 o 
   2   4  27      174.62      183.00     11.29 o 
   3   4  27       27.10       26.12      6.63 o 
   4   4  27       93.14       92.46      7.47 o 
   5   4  27       42.26       40.02      8.33 o 
  -5   5  27       19.96       25.73      5.89 o 
  -4   5  27      155.00      177.76     12.13 o 
  -3   5  27      136.68      165.68      8.86 o 
  -2   5  27       31.40       37.07      5.23 o 
  -1   5  27       83.21       95.19      9.19 o 
   0   5  27       18.39       16.90     10.81 o 
   1   5  27       74.20       85.47      5.81 o 
   2   5  27       94.93       79.33      5.51 o 
   3   5  27       10.90       10.04      5.16 o 
   4   5  27       66.27       63.20      7.06 o 
  -5   6  27      212.03      228.17     10.15 o 
  -4   6  27       12.00       18.82      5.45 o 
  -3   6  27       61.51       73.28      7.24 o 
  -2   6  27       31.84       37.34      5.50 o 
  -1   6  27        9.53        8.34      6.89 o 
   0   6  27       19.47       18.34      7.12 o 
   1   6  27       98.52      122.21      9.93 o 
   2   6  27       11.84       21.09      4.99 o 
   3   6  27       15.28       23.45      5.34 o 
   4   6  27       25.36       25.56      5.79 o 
  -4   7  27      212.40      225.51      9.82 o 
  -3   7  27       90.55       86.47      6.73 o 
  -2   7  27      118.58      131.93      7.59 o 
  -1   7  27       23.66       28.34      7.39 o 
   0   7  27       12.90        2.15      6.89 o 
   1   7  27       26.25       43.42      8.23 o 
   2   7  27       34.80       41.45      9.56 o 
   3   7  27       79.35      112.40      8.49 o 
  -3   8  27       31.05       43.84      6.15 o 
  -2   8  27       47.53       55.57      9.23 o 
  -1   8  27       20.12       20.04      7.72 o 
   0   8  27       68.37       85.71      9.46 o 
   1   8  27       47.20       57.01      8.97 o 
   2   8  27       32.22       46.39     11.11 o 
  -2   9  27        7.94       10.65      5.97 o 
  -1   9  27       12.42       25.40      8.06 o 
   0   9  27       29.67       36.31     11.71 o 
   1   9  27      119.54      149.25     11.88 o 
  -6   0  28        0.26        8.99     13.56 o 
  -5   0  28        0.94       -7.85     11.14 o 
  -4   0  28        6.39       16.45      7.01 o 
  -3   0  28        9.27        0.56     15.64 o 
  -2   0  28       44.65       62.33      8.08 o 
  -1   0  28      427.36      446.28     18.05 o 
   0   0  28        8.27       21.54      7.32 o 
   1   0  28        4.71        4.43      9.40 o 
   2   0  28      153.68      162.15     14.63 o 
   3   0  28      141.87      127.86     13.83 o 
   4   0  28        0.10        3.08      9.77 o 
   5   0  28       58.19       87.26      9.54 o 
  -6   1  28        9.68       17.00      9.63 o 
  -5   1  28       20.24       25.13      6.69 o 
  -4   1  28        8.07       21.07      6.20 o 
  -3   1  28       72.74       94.33      5.31 o 
  -2   1  28       51.54       68.61      6.90 o 
  -1   1  28       13.88       21.85      4.46 o 
   0   1  28      266.54      281.23      9.31 o 
   1   1  28       47.20       50.48      6.23 o 
   2   1  28       52.13       65.39      8.10 o 
   3   1  28       10.64        0.59      5.87 o 
   4   1  28       62.76       63.54      7.19 o 
   5   1  28        4.43        4.96      5.23 o 
  -6   2  28       36.54       38.19      9.06 o 
  -5   2  28        7.07       10.02      7.48 o 
  -4   2  28        4.26       12.15      7.13 o 
  -3   2  28      131.28      140.88     11.99 o 
  -2   2  28       36.87       52.33      5.16 o 
  -1   2  28      130.86      154.45      7.04 o 
   0   2  28      123.69      149.07      7.01 o 
   1   2  28        8.19        4.60      5.31 o 
   2   2  28      194.88      195.12     11.27 o 
   3   2  28       35.09       44.05      6.12 o 
   4   2  28       16.82       15.06      9.11 o 
   5   2  28       93.76      109.44      8.28 o 
  -5   3  28       62.89       77.62      9.26 o 
  -4   3  28       63.63       66.84      5.90 o 
  -3   3  28       62.71       74.00      6.82 o 
  -2   3  28       51.05       53.98      5.45 o 
  -1   3  28       40.44       45.97      6.24 o 
   0   3  28      315.81      366.14     10.47 o 
   1   3  28       70.90       67.72      6.75 o 
   2   3  28       22.47       20.05      4.96 o 
   3   3  28       44.85       58.13      6.31 o 
   4   3  28       48.41       47.97      6.60 o 
  -5   4  28      132.31      157.98      9.65 o 
  -4   4  28        3.62        5.53      8.86 o 
  -3   4  28      241.12      252.90     13.89 o 
  -2   4  28       68.11       70.36      5.74 o 
  -1   4  28       15.21       31.76      8.93 o 
   0   4  28       39.70       30.77      8.46 o 
   1   4  28      207.21      264.88      9.02 o 
   2   4  28      104.04       93.13      6.29 o 
   3   4  28        9.62        8.36      6.12 o 
   4   4  28        9.44       16.53      7.18 o 
  -5   5  28       22.51       38.80      6.29 o 
  -4   5  28       73.73       95.18      6.87 o 
  -3   5  28       35.04       52.41      7.86 o 
  -2   5  28       74.31       93.34      6.41 o 
  -1   5  28       19.90       18.89      8.19 o 
   0   5  28       46.88       59.18      8.30 o 
   1   5  28       57.16       70.31      6.87 o 
   2   5  28       91.79      101.35      9.17 o 
   3   5  28       34.14       48.95      9.09 o 
   4   5  28       46.26       71.67      7.10 o 
  -4   6  28       25.67       28.08      6.03 o 
  -3   6  28       37.97       35.05      7.01 o 
  -2   6  28       21.21       25.70      5.35 o 
  -1   6  28       33.18       37.06      7.96 o 
   0   6  28       44.71       52.87      8.26 o 
   1   6  28       50.60       44.33      8.32 o 
   2   6  28       77.32       89.12      6.40 o 
   3   6  28       20.00       29.31      5.54 o 
  -3   7  28       51.88       73.92      6.80 o 
  -2   7  28        1.16        5.20      5.62 o 
  -1   7  28        2.74        9.04      7.28 o 
   0   7  28       39.64       38.46      8.22 o 
   1   7  28        2.75        7.21      8.08 o 
   2   7  28       71.30      106.44     10.46 o 
  -2   8  28       17.31       25.86      5.94 o 
  -1   8  28       23.84       19.65     11.04 o 
   0   8  28       64.18       70.09      9.22 o 
   1   8  28       27.83       31.23      9.87 o 
  -5   0  29        0.29       10.74     12.55 o 
  -4   0  29        1.90       12.75      7.79 o 
  -3   0  29      114.55      133.30     10.08 o 
  -2   0  29       30.82       46.27      7.19 o 
  -1   0  29       46.67       59.66      7.64 o 
   0   0  29      273.22      276.32     13.41 o 
   1   0  29      196.91      203.75     11.97 o 
   2   0  29      264.88      265.18     18.12 o 
   3   0  29       10.82        8.99      9.93 o 
   4   0  29        8.11       -5.18      7.01 o 
  -5   1  29       15.25       25.19      6.82 o 
  -4   1  29        5.12        3.23     15.63 o 
  -3   1  29        9.40       16.30      5.46 o 
  -2   1  29        3.12       -3.30      6.47 o 
  -1   1  29       53.10       71.16      5.74 o 
   0   1  29      222.42      267.33      9.30 o 
   1   1  29        7.17       12.16      5.86 o 
   2   1  29       11.44       13.96      6.80 o 
   3   1  29        6.50        5.74      5.41 o 
   4   1  29       17.00       16.31      6.17 o 
  -5   2  29        1.49        8.86     12.92 o 
  -4   2  29        3.64       -1.39      7.16 o 
  -3   2  29       19.53       28.34      5.67 o 
  -2   2  29        0.66        3.20      6.58 o 
  -1   2  29      113.63      129.02     11.73 o 
   0   2  29        6.50       18.11      5.19 o 
   1   2  29       12.79       10.06      5.84 o 
   2   2  29      167.00      182.14      8.91 o 
   3   2  29       34.43       39.53      6.42 o 
   4   2  29        6.80        9.45      6.20 o 
  -5   3  29        3.53       27.52     10.50 o 
  -4   3  29       45.50       49.57      6.64 o 
  -3   3  29       90.02       98.57      7.53 o 
  -2   3  29      131.52      144.08      9.87 o 
  -1   3  29       29.19       20.34     10.13 o 
   0   3  29      130.14      166.63      7.50 o 
   1   3  29        2.23        7.53      5.77 o 
   2   3  29       50.99       70.52      6.08 o 
   3   3  29        0.39        5.81      5.51 o 
   4   3  29       23.57       31.00      7.67 o 
  -5   4  29       19.56       27.75      7.36 o 
  -4   4  29       39.90       60.05      9.02 o 
  -3   4  29      120.15      156.92      7.67 o 
  -2   4  29        2.41       10.68      7.19 o 
  -1   4  29       94.30      128.79     10.22 o 
   0   4  29       37.88       37.63      7.82 o 
   1   4  29        0.50        2.23      4.42 o 
   2   4  29       15.33       14.00      4.88 o 
   3   4  29       16.47       14.69      5.52 o 
  -4   5  29      154.43      168.21      8.32 o 
  -3   5  29       77.58      100.52      9.90 o 
  -2   5  29       13.23       20.91      7.70 o 
  -1   5  29       10.15       15.37      7.51 o 
   0   5  29        1.00       -0.55      7.19 o 
   1   5  29        0.26       -2.81     11.38 o 
   2   5  29      127.65      125.43     10.73 o 
   3   5  29       36.35       42.45      6.03 o 
  -3   6  29       89.24       92.51      9.20 o 
  -2   6  29      124.65      167.32     19.83 o 
  -1   6  29       26.18       33.34      8.03 o 
   0   6  29       30.86       30.97      8.03 o 
   1   6  29       38.71       48.54      8.64 o 
   2   6  29       50.98       54.19      9.68 o 
  -2   7  29       54.78       62.59      9.53 o 
  -1   7  29       22.77       21.60      8.05 o 
   0   7  29       16.77       13.05      8.01 o 
   1   7  29        9.04       -3.51      7.77 o 
  -5   0  30       12.32       -6.17     12.08 o 
  -4   0  30        2.57       -2.35      8.73 o 
  -3   0  30      111.76      153.17     10.58 o 
  -2   0  30        3.80       23.69     11.01 o 
  -1   0  30       89.28      103.96      9.19 o 
   0   0  30      126.88      178.68     11.50 o 
   1   0  30        6.55        5.88      8.39 o 
   2   0  30        3.98       15.10     10.94 o 
   3   0  30       17.07       10.87     11.61 o 
   4   0  30        8.31        1.34     10.60 o 
  -5   1  30        8.43       14.80      9.13 o 
  -4   1  30       32.37       23.89     15.95 o 
  -3   1  30       75.38       94.04      8.32 o 
  -2   1  30       14.88       32.88      5.99 o 
  -1   1  30       18.05       26.31      5.04 o 
   0   1  30      245.15      275.23      9.28 o 
   1   1  30        9.38        2.64      6.85 o 
   2   1  30        0.05       -3.91      6.67 o 
   3   1  30       78.06      102.76      9.93 o 
  -5   2  30        0.88      -12.80      8.54 o 
  -4   2  30        4.92       11.94      6.01 o 
  -3   2  30       41.99       50.77      5.98 o 
  -2   2  30       55.38       69.82      8.68 o 
  -1   2  30      114.34      123.57      8.73 o 
   0   2  30       53.47       70.87      6.08 o 
   1   2  30       22.58       14.58      6.21 o 
   2   2  30      176.18      211.70     16.57 o 
   3   2  30        9.93       12.95      5.82 o 
  -4   3  30        6.15       10.76      7.45 o 
  -3   3  30       27.49       54.19      6.57 o 
  -2   3  30       84.16      105.82     16.71 o 
  -1   3  30        0.13       -2.20      6.76 o 
   0   3  30       81.60       83.09      7.51 o 
   1   3  30       17.07       11.73      6.06 o 
   2   3  30       74.89       91.12      6.58 o 
   3   3  30       59.52       87.64      7.54 o 
  -4   4  30       22.65       23.56      5.88 o 
  -3   4  30       16.38       21.49      5.83 o 
  -2   4  30       26.05       50.75      8.65 o 
  -1   4  30       80.07      106.96     10.05 o 
   0   4  30       28.97       27.15      8.33 o 
   1   4  30        6.55       -2.36      5.97 o 
   2   4  30       35.41       41.74      6.36 o 
   3   4  30       18.89       10.58      5.47 o 
  -3   5  30       68.35       91.63      6.74 o 
  -2   5  30      128.23      174.90     20.57 o 
  -1   5  30      141.72      158.43     11.17 o 
   0   5  30       23.59       17.95      8.05 o 
   1   5  30       12.86       19.40     10.64 o 
   2   5  30       47.58       51.45      6.08 o 
  -2   6  30       47.44       48.74      8.97 o 
  -1   6  30       59.58       62.91      9.30 o 
   0   6  30       56.46       64.05      9.40 o 
   1   6  30       28.51       44.76      8.88 o 
  -4   0  31       30.53       12.55      5.97 o 
  -3   0  31       43.98       70.27     12.35 o 
  -2   0  31        0.95      -14.09      9.40 o 
  -1   0  31        4.11       -1.84      6.88 o 
   0   0  31        7.78       18.69      7.97 o 
   1   0  31      149.58      165.32     11.50 o 
   2   0  31       22.65       28.86     11.14 o 
   3   0  31        6.85        6.91     10.47 o 
  -4   1  31       28.60       17.52      5.50 o 
  -3   1  31       35.18       56.51     12.22 o 
  -2   1  31        5.56        4.80      9.23 o 
  -1   1  31       29.80       40.14      8.05 o 
   0   1  31      124.36      159.06      7.58 o 
   1   1  31       26.54       34.11      6.10 o 
   2   1  31       32.88       19.06     10.49 o 
   3   1  31       21.65       24.40      8.71 o 
  -4   2  31       15.39       16.86      8.37 o 
  -3   2  31       37.24       42.95     11.54 o 
  -2   2  31       50.72       70.80     12.75 o 
  -1   2  31       63.74       86.04     11.75 o 
   0   2  31       25.75       28.68      6.53 o 
   1   2  31       64.52       85.22      6.84 o 
   2   2  31        0.20       -6.40      6.24 o 
   3   2  31        8.56        9.50      6.17 o 
  -4   3  31       68.90       85.80     32.55 o 
  -3   3  31       22.31       32.01      7.78 o 
  -2   3  31        3.92       11.90     10.30 o 
  -1   3  31       57.64       85.12      9.51 o 
   0   3  31       45.01       60.38      8.99 o 
   1   3  31       81.11      108.54      8.42 o 
   2   3  31       88.60      118.05      8.88 o 
  -3   4  31       38.54       47.61      8.23 o 
  -2   4  31      179.16      207.33     12.73 o 
  -1   4  31       94.97      113.71     10.17 o 
   0   4  31       30.70       36.69     18.39 o 
   1   4  31        1.33       -3.43      7.83 o 
   2   4  31       29.42       22.92      7.39 o 
  -2   5  31      246.38      292.00     14.72 o 
  -1   5  31       86.34       98.02     14.09 o 
   0   5  31       27.41       44.49     12.38 o 
   1   5  31       11.69       17.16      8.40 o 
  -3   0  32        0.58        5.30     10.54 o 
  -2   0  32        3.01       -1.81     10.00 o 
  -1   0  32       45.99       65.66      8.53 o 
   0   0  32       64.01       91.46      9.95 o 
   1   0  32      139.21      154.28     11.91 o 
   2   0  32       30.13       19.53     12.01 o 
  -3   1  32       16.78       48.32     12.35 o 
  -2   1  32        3.54       10.54     12.08 o 
  -1   1  32        5.39       17.32      6.27 o 
   0   1  32       60.17       93.23      6.74 o 
   1   1  32       48.77       58.68      8.30 o 
   2   1  32       73.71       65.04      7.98 o 
  -3   2  32       48.48       57.99     12.89 o 
  -2   2  32       16.33       14.60     18.36 o 
  -1   2  32       38.11       45.22     17.85 o 
   0   2  32       11.71        7.24      6.59 o 
   1   2  32       71.56       77.89      6.96 o 
   2   2  32        8.57       -2.91      7.45 o 
  -2   3  32       14.77        9.09     17.38 o 
  -1   3  32       56.90       62.54      9.29 o 
   0   3  32       57.17       74.21     14.46 o 
   1   3  32       10.17        8.36      5.77 o 
  -2   4  32        9.58       15.44     17.79 o 
  -1   4  32      206.83      260.69     14.20 o 
   0   4  32        3.02       -1.19      8.32 o 
  -2   0  33       19.75       30.00     12.42 o 
  -1   0  33       96.03      124.77     16.04 o 
   0   0  33        2.12       17.62      8.67 o 
  -2   1  33       41.71       66.38     12.95 o 
  -1   1  33       12.23       32.52      9.64 o 
   0   1  33      185.17      210.54      9.09 o 
  -1   2  33       15.62       20.54      7.84 o 
   0   2  33        1.66       14.92      8.03 o 
                                                 
